# Supplementary material for: Comparative Metabolite Profiling of Antarctic and Korean Mosses: Insights into Adaptation Mechanisms of Antarctic Moss Species
Source: Plants (Basel). 2025 Jul 11;14(14):2148. doi: 10.3390/plants14142148 (PMC12297981; doi:10.3390/plants14142148)
Supplement: Supplementary file 1 [file plants-14-02148-s001.zip]

Archive with 2 entries (2 files):
- Supplementary figure.pptx
- Supplementary Table.xlsx
