# Supplementary material for: Comparative Metabolite Profiling of Antarctic and Korean Mosses: Insights into Adaptation Mechanisms of Antarctic Moss Species
Source: Plants (Basel). 2025 Jul 11;14(14):2148. doi: 10.3390/plants14142148 (PMC12297981; doi:10.3390/plants14142148)
Supplement: Supplementary file 1 [file plants-14-02148-s001.zip › Supplementary Table.xlsx]

## Sheet: All mosses
m/z	Compound ID	Adducts	Formula	Mass Error (ppm)	Retention time (min)	Sample	Compound Class
559.325	Cucurbitacin C	M-H	C32H48O8	-5.2121	13.6901	AAR,ASU	Terpenoids
269.179	1H-Indene-4-carboxylic acid, octahydro-3a-hydroxy-3-(hydroxymethyl)-1,1,3,5-tetramethyl-	M-H	C15H26O4	12.9194	13.3183	ACA	Monoterpenoids
389.202	1-Naphthalenecarboxylic acid, 3-(acetyloxy)-5-[2-(3-furanyl)ethyl]-3,4,4a,5,6,7,8,8a-octahydro-8a-(hydroxymethyl)-5,6-dimethyl-	M-H	C22H30O6	11.8653	13.1831	ASU, KCP	Diterpenoids
461.214	methyl 4,10-diacetyloxy-5,9-dihydroxy-1,4a-dimethyl-7-propan-2-yl-2,3,4,9,10,10a-hexahydrophenanthrene-1-carboxylate	M-H	C25H34O8	-9.71361	11.4929	ACA, ASU, KNJ	Diterpenoids
345.129	Gibberellic acid	M-H	C19H22O6	3.86406	11.0535	AAR, ACA, APA, ASU	Diterpenoids
349.203	1-Naphthalenecarboxylic acid, 5-[(3E)-4-carboxy-3-methyl-3-buten-1-yl]decahydro-3-hydroxy-1,4a-dimethyl-6-methylene-	M-H	C20H30O5	1.50597	9.93822	AAR, ACA, APA, ASU, KNJ	Diterpenoids
635.412	Fasciculic acid B	M-H	C36H60O9	-7.47763	21.0251	AAR, APA, ASU, KPF	Triterpenoid
571.253	[6-(furan-3-yl)-12,16,21-trihydroxy-7,15-dimethyl-9-oxo-3,17,19-trioxaheptacyclo[9.9.3.01,10.02,4.02,7.011,18.015,23]tricosan-14-yl] 2-methylbutanoate	M-H	C31H40O10	-3.41345	20.383	AAR, APA, KPF	Triterpenoid
573.24	7,11-Methano-2H,4H-oxireno[1,8]cycloocta[1,2-f][2]benzopyran-8-acetic acid, 4-(3-furanyl)dodecahydro-alpha,11-dihydroxy-4a,7,9,9-tetramethyl-2,13-dioxo-10-(1-oxopropoxy)-, methyl ester, (alphaR,4R,4aR,7S,8S,10S,11S,11aR,12aS)-	M-H	C30H38O11	-8.33537	19.5718	AAR, ACA	Triterpenoids
809.436	1-O-[(2alpha,3beta,5xi,9xi)-3-(Hexopyranuronosyloxy)-2-hydroxy-28-oxoolean-12-en-28-yl]hexopyranose	M-H	C42H66O15	3.71786	15.1103	KNJ	Terpene glycosides
537.157	Cyclopenta[c]pyran-4-carboxylic acid, 6-(acetyloxy)-5-(benzoyloxy)-1-(hexopyranosyloxy)-1,4a,5,6,7,7a-hexahydro-7-methyl-	M-H	C25H30O13	-8.75238	9.90443	AAR, APA, ASU	Terpene glycosides
293.103	Pentalenolactone O	M-H	C15H18O6	0.737925	9.87063	ACA, ASU, KNJ	Terpene lactone
475.155	Spiro[furan-3(2H),1'(4'H)-naphthalene]-4'a,5'(5'H)-dicarboxylic acid, 6'-(acetyloxy)-5-(3-furanyl)-4,5,6',7',8',8'a-hexahydro-5'-hydroxy-2'-methyl-2-oxo-, dimethyl ester	M-H	C24H28O10	-13.1627	1.04797	AAR, ASU, KNJ	Diterpene lactones
599.184	5,6-dibenzoyloxy-7-methyl-1-[3,4,5-trihydroxy-6-(hydroxymethyl)oxan-2-yl]oxy-1,4a,5,6,7,7a-hexahydrocyclopenta[c]pyran-4-carboxylic acid	M-H	C30H32O13	11.9935	1.01417	APA	Terpene glycosides
473.149	Bipinnatin B	M-H	C24H26O10	6.7774	6.32182	AAR, KNJ	Sesquiterpenes
487.193	Oxireno[4',5']pyrano[4',3':5,6]naphth[2,1-c]oxepin-3,10,12(1H,4H,10aH)-trione, 8-(3-furanyl)decahydro-5,6-dihydroxy-1,1,5a,7a,11b-pentamethyl-	M-H	C26H32O9	-8.91857	8.04552	ACA, KNJ	Triterpenoids
331.154	Gibberellin A20	M-H	C19H24O5	-3.35647	13.3513	ACA, APA, KNJ, ASU	Diterpenoids
403.129	Cyclopenta[c]pyran-4,7-dicarboxylic acid, 1-(beta-D-glucopyranosyloxy)-1,4a,5,6,7,7a-hexahydro-, 4-methyl ester, (1S,4aS,7S,7aS)-	M-H	C17H24O11	9.71345	13.7253	ACA, ASU, KNJ	Monoterpenoids
395.213	Microporenic acid E	M-H	C21H32O7	13.4802	10.5483	ACA, KNJ	Diterpenoids
783.454	Astragaloside IV	M-H	C41H68O14	0.985997	20.5531	ACA, KNJ	Triterpenoid
535.14	Vaccinoside	M-H	C25H28O13	-9.77753	6.83027	AAR, ACA, APA, ASU	Terpene glycosides
437.156	1-[3-[(2E)-3,7-dimethylocta-2,6-dienyl]-2,6-dihydroxyphenyl]-7-hydroxy-3-oxo-1H-2-benzofuran-5-carboxylic acid	M-H	C25H26O7	-11.2177	7.77663	ACA, ASU	Terpene lactones
345.134	Gibberellin A30	M-H	C19H22O6	-1.67134	13.8252	AAR, APA, ASU	Diterpenoids
591.314	2-[3-(6-acetyloxy-2-hydroxy-6-methyl-3-oxoheptan-2-yl)-6-(carboxymethyl)-2-hydroxy-3a,5a,9b-trimethyl-5-oxo-2,3,4,6,9,9a-hexahydro-1H-cyclopenta[a]naphthalen-7-yl]-2-methylpropanoic acid	M-H	C32H48O10	-5.61259	11.7972	ACA, APA	Triterpenoids
455.172	Dehydroaustinol	M-H	C25H28O8	2.49207	19.4363	AAR, APA,ASU, KNJ	Meroterpenoid
677.422	Peniciside	M-H	C38H62O10	-7.07021	15.1776	ACA,A PA, KPF	Triterpenoids
495.157	Cyclopenta[c]pyran-4-carboxylic acid, 6-(benzoyloxy)-1-(hexopyranosyloxy)-1,4a,5,6,7,7a-hexahydro-5-hydroxy-7-methyl-	M-H	C23H28O12	12.2885	1.01417	APA, KNJ	Terpene glycosides
537.155	Cyclopenta[c]pyran-4-carboxylic acid, 6-(acetyloxy)-5-(benzoyloxy)-1-(hexopyranosyloxy)-1,4a,5,6,7,7a-hexahydro-7-methyl-	M-H	C25H30O13	-11.9071	9.93837	AAR, APA, ASU	Terpene glycosides
665.396	Hexopyranose, 1-O-(20,24-epoxy-1,3,25-trihydroxy-28-oxo-9,19-cyclolanostan-28-yl)-	M-H	C36H58O11	7.65516	13.9269	AAR, APA, KNJ	Terpene glycosides
651.413	2-hydroxy-2-[9-hydroxy-5a,5b,8,11a,13b-pentamethyl-8-[[3,4,5-trihydroxy-6-(hydroxymethyl)oxan-2-yl]oxymethyl]-1,2,3,3a,4,5,6,7,7a,9,10,11,11b,12,13,13a-hexadecahydrocyclopenta[a]chrysen-3-yl]propanoic acid	M-H	C36H60O10	2.87746	14.5693	AAR	Terpene glycosides
507.364	4,4,10,13,14-pentamethyl-17-(1,5,6-trihydroxy-6-methylheptan-2-yl)-2,3,5,6,7,11,12,15,16,17-decahydro-1H-cyclopenta[a]phenanthrene-2,3,12-triol	M-H	C30H52O6	-10.5396	25.3515	AAR	Triterpenoids
533.276	9-Hydroxy-9-[({(2E)-2-(hydroxymethyl)-3-[3-(hydroxymethyl)-6-isopropyl-2-cyclohexen-1-yl]-2-propenoyl}oxy)methyl]-6-isopropyl-1-oxo-1,3,5a,6,7,8,9,9a-octahydro-2-benzoxepine-4-carboxylic acid	M-H	C29H42O9	1.0955	25.893	ASU	Terpene lactones
793.445	Hexopyranose, 1-O-[3-[(6-deoxyhexopyranosyl)oxy]-27-hydroxy-27,28-dioxoolean-12-en-28-yl]-	M-H	C42H66O14	8.87207	21.3292	AAR, ASU, KNJ	Terpene glycosides
503.339	Arjungenin	M-H	C30H48O6	2.82063	19.1325	ACA, ASU, KNJ	Triterpenoids
541.155	Cornuside/7-galloylsecologanol	M-H	C24H30O14	-1.45056	0.946567	AAR, ASU, APA, KNJ	Terpene glycosides
427.283	(3beta,5alpha,8xi,14xi,25S)-3-Hydroxyspirost-9(11)-en-12-one	M-H	C27H40O4	-5.78299	10.7832	ACA, APA, ASU	Triterpenoids
383.259	Terpestacin	M-H2O-H	C25H38O4	-1.43015	15.1103	AAR, ACA, ASU, KNJ, KCP	Terpenoid
553.238	6-(furan-3-yl)-12,16,21-trihydroxy-7,15-dimethyl-9-oxo-3,17,19-trioxaheptacyclo[9.9.3.0¹,¹⁰.0²,⁴.0²,⁷.0¹¹,¹⁸.0¹⁵,²³]tricosan-14-yl 2-methylbutanoate	M-H2O-H	C31H40O10	-11.7762	15.1779	AAR, ACA	Triterpenoids
385.109	Secoxyloganin	M-H2O-H	C17H24O11	-13.0332	15.3468	AAR,ACA, APA,ASU, KNJ, KFP, KCP	Terpene glycosides
329.18	2(5H)-Furanone, 3-[2-[(1R,4aS,5R,6R,8aS)-decahydro-6-hydroxy-5-(hydroxymethyl)-5,8a-dimethyl-2-methylene-1-naphthalenyl]acetyl]-	M-H2O-H	C20H28O5	11.7053	11.8309	AAR, KNJ	Diterpene lactone
507.254	Macrocarpal A	M+Cl	C28H40O6	4.8016	12.0336	ACA	Sesquiterpenoid
401.201	Trichoverrol A	M-H2O-H	C23H32O7	9.85892	12.1689	APA, KPF	Sesquiterpenoids
305.154	1H-Indene-4-carboxylic acid, octahydro-3a-hydroxy-3-(hydroxymethyl)-1,1,3,5-tetramethyl-	M+Cl	C15H26O4	7.02302	12.2027	ASU	Iridoid monoterpenoid
367.128	Gibberellin A4	M+Cl	C19H24O5	-12.337	12.5406	AAR, ACA, APA, ASU	Diterpenoids
437.159	Dehydroaustinol	M-H2O-H	C25H28O8	-3.96931	12.642	AAR, ACA	Meroterpenoid
365.152	15-Hydroxy-7-oxodehydroabietic acid	M+Cl	C20H26O4	-1.142	15.4144	ASU	Diterpenoids
585.241	[6-(furan-3-yl)-6,8,12,16,21-pentahydroxy-7,15-dimethyl-9-oxo-3,17,19-trioxaheptacyclo[9.9.3.01,10.02,4.02,7.011,18.015,23]tricosan-14-yl] 2-methylbutanoate_Butanoic acid, 2-methyl-, 9-(3-furanyl)decahydro-2,6,8,9,14-pentahydroxy-3,8a-dimethyl-7-oxo-12H,13aH-3,6a,11b-[1,1,3]propanetriyl-2H,8H-oxireno[3',3a']indeno[5',4':4,5]pyrano[2,3-b]oxocin-4-yl ester	M-H2O-H	C31H40O12	10.8233	22.4452	KNJ	Triterpenoids
531.12	Cyclopenta[c]pyran-4-carboxylic acid, 6-(benzoyloxy)-1-(hexopyranosyloxy)-1,4a,5,6,7,7a-hexahydro-5-hydroxy-7-methyl-	M+Cl	C23H28O12	-14.2307	22.817	KNJ	Terpene glycosides
569.256	9-Hydroxy-9-[({(2E)-2-(hydroxymethyl)-3-[3-(hydroxymethyl)-6-isopropyl-2-cyclohexen-1-yl]-2-propenoyl}oxy)methyl]-6-isopropyl-1-oxo-1,3,5a,6,7,8,9,9a-octahydro-2-benzoxepine-4-carboxylic acid	M+Cl	C29H42O9	6.88954	25.5212	KNJ	Terpene lactone
423.153	Mycophenolic acid IV	M+Cl	C22H28O6	-12.506	18.4565	APA, ASU, KPF	Terpene lactone
585.138	2H-Pyran-4-acetic acid, 5-carboxy-2-(beta-D-glucopyranosyloxy)-3,4-dihydro-3-[2-[[(2Z)-1-oxo-3-phenyl-2-propen-1-yl]oxy]ethylidene]-, alpha-methyl ester, (2S,3Z,4S)-	M+Cl	C26H30O13	-0.131846	5.44307	APA	Terpene glycosides
649.214	Scropheanoside I	M-H2O-H	C31H40O16	0.634562	6.32182	ACA, ASU, KCP	Terpene glycosides
329.078	Pentalenolactone O	M+Cl	C15H18O6	-6.6526	5.13883	AAR, ACA, APA, ASU, KPF	Terpene lactone
721.203	Methyl (2S,3Z,4S)-3-ethylidene-2-[(6-O-hexopyranosylhexopyranosyl)oxy]-4-{2-[2-(4-hydroxyphenyl)ethoxy]-2-oxoethyl}-3,4-dihydro-2H-pyran-5-carboxylate	M+Cl	C31H42O17	-12.5858	0.980367	ACA	Terpene glycoside
397.103	DEACETYLORIENTALIDE	M+Cl	C19H22O7	-8.09708	6.38942	AAR, APA, KPF, KCP	Terpene lactones
331.096	4-Hydroxy-4-(hydroxymethyl)-6,6-dimethyl-3-oxo-1,3,4,5,6,7,7a,9a-octahydropentaleno[1,6a-c]pyran-9-carboxylic acid	M+Cl	C15H20O6	3.7276	1.08177	AAR, ASU	Terpene lactones
309.135	Methyl 2-[1,3,8-trihydroxy-8-(hydroxymethyl)-4a-methyl-5-oxo-2,3,4,6,7,8a-hexahydro-1H-naphthalen-2-yl]prop-2-enoate	M-H2O-H	C16H24O7	1.17361	10.1411	AAR, ASU	Sesquiterpenoids
425.172	1-Naphthalenecarboxylic acid, 3-(acetyloxy)-5-[2-(3-furanyl)ethyl]-3,4,4a,5,6,7,8,8a-octahydro-8a-(hydroxymethyl)-5,6-dimethyl-	M+Cl	C22H30O6	-3.24169	10.2087	AAR, ASU	Diterpenoids
389.128	Ginkgolide A	M-H2O-H	C20H24O9	9.8012	10.9184	ACA, ASU, KNJ, KCP	Terpene lactones
365.114	Gibberellin A7	M+Cl	C19H22O5	-6.9253	11.0535	AAR, ACA, APA, ASU	Diterpenoids
405.123	Ginkgolide B	M-H2O-H	C20H24O10	8.83799	11.0535	AAR, ACA, APA, ASU, KCP	Diterpene lactone
897.517	Chikusetsusaponin III	M-H2O-H	C47H80O17	-5.50028	16.7335	ACA, APA, KPF	Terpene glycosides
445.198	Forskolin	M+Cl	C22H34O7	-4.47186	19.0659	ACA, APA, KPF	diterpenoid
343.157	Gibberellin A19	M-H2O-H	C20H26O6	4.78461	8.28357	ACA, APA	diterpenoid
327.164	Gibberellin A44	M-H2O-H	C20H26O5	12.3786	11.258	ACA, APA	diterpenoid
521.165	2H-Pyran-4-acetic acid, 2-(beta-D-glucopyranosyloxy)-3,4-dihydro-3-(2-hydroxyethylidene)-5-(methoxycarbonyl)-, 2-(4-hydroxyphenyl)ethyl ester, (2S,3Z,4S)-	M-H2O-H	C25H32O13	-3.03174	6.05073	APA	Terpene glycosides
573.141	Cyclopenta[c]pyran-4-carboxylic acid, 1-[[6-O-[(2E)-3-(3,4-dihydroxyphenyl)-1-oxo-2-propen-1-yl]-beta-D-glucopyranosyl]oxy]-1,4a,5,6,7,7a-hexahydro-7-hydroxy-7-methyl-, (1S,4aS,7S,7aS)-	M+Cl	C25H30O13	4.94181	10.5467	APA	Terpene glycosides
743.399	ChiococcasaponinV+Arap	M-H2O-H	C41H62O13	-3.21229	14.3325	APA, KPF	Terpene glycosides
617.342	3-O-vanilloyl ceanothic acid	M-H2O-H	C38H52O8	-4.20685	21.4949	KPF	Triterpenoid
577.184	10-Deacetyl-10-oxobaccatin V	M+Cl	C29H34O10	1.84411	21.9005	KPF	Diterpenoid
351.175	O-geranylconiferyl alcohol	M+Cl	C20H28O3	7.79434	23.1848	KPF	Monoterpenoids
645.352	Goshonoside F5	M-H	C32H54O13	1.96893	22.2388	KPF, KCP	Diterpenoids
485.248	Celastrol	M+Cl	C29H38O4	-0.804448	18.8245	KPF	Triterpenoid
587.333	3-O-p-hydroxybenzoyl ceanothic acid	M-H2O-H	C37H50O7	-4.32433	18.9259	KPF	Triterpenoid
483.24	Dihydrogedunin	M-H	C28H36O7	5.42448	18.5204	KPF	Triterpenoids
487.348	Arjunolic acid	M-H	C30H48O5	1.17361	24.7055	KPF	Triterpenoids
605.365	Fusapyrone	M-H	C34H54O9	-3.24169	20.6162	KPF	Terpene lactone
313.066	DIHYDROTANSHINONE I	M+Cl	C18H14O3	9.8012	14.3969	KPF	Diterpenoid
665.165	Mudanpioside B	M+Cl	C31H34O14	8.83799	17.1685	KPF	Terpene glycosides
577.23	HYDRANGENOSIDE C	M-H	C29H38O12	-5.50028	15.8843	KPF	Terpene glycosides
413.104	Oleuropein aglycone	M+Cl	C19H22O8	9.08018	12.4368	KCP	Monoterpenoids
419.151	Artesunate	M+Cl	C19H28O8	7.6518	15.1741	KCP	Sesquiterpenoid
397.204	8-Daucene-2,4,6-triol, O-(4-Hydroxybenzoyl), 2-Ac	M-H2O-H	C24H32O6	3.77083	18.318	KPF, KCP	Sesquiterpenoids
631.359	Astaxanthin	M+Cl	C40H52O4	4.25923	18.8925	KCP	Terpenoids
617.381	Diadinoxanthin A	M+Cl	C40H54O3	7.54245	22.0699	KCP	Triterpenoid
433.308	3-Oxoursan (28-13)Olide	M-H2O-H	C30H44O3	-6.77463	23.9293	KCP	Triterpenoids
465.278	Hecogenin	M+Cl	C27H42O4	1.2088	25.2474	KCP	Triterpenoids
513.281	Ganoderic acid G	M-H2O-H	C30H44O8	-9.62114	21.8333	KCP	Triterpenoids
311.151	Thymol-beta-D-glucoside	M-H	C16H24O6	3.26313	17.2026	KCP	Terpenoids
369.115	geniposide	M-H2O-H	C17H24O10	-9.70237	16.6957	KCP	Terpenoids
451.176	8-Hydroxycarapinic Acid	M-H2O-H	C26H30O8	-0.847246	16.0191	KCP	Terpenoids
645.132	Rutin	M+Cl	C27H30O16	14.9326	26.3343	ACA	Flavonoids
451.078	Puerarin	M+Cl	C21H20O9	-4.24677	10.1427	ACA	Flavonoids
629.124	Kaempferol-7-neohesperidoside	M+Cl	C27H30O15	-6.56061	1.21765	ACA	Flavonoids
461.07	Myricetin-3-Galactoside	M-H2O-H	C21H20O13	-4.20685	1.18385	ACA	Flavonoids
353.008	Myricetin	M+Cl	C15H10O8	1.84411	14.3337	ACA	Flavonoids
307.04	Naringenin	M+Cl	C15H12O5	7.79434	8.38343	AAR, ACA, KPF, KCP	Flavonoids
573.163	Fortunellin	M-H2O-H	C28H32O14	1.96893	16.4961	AAR	Flavonoids
901.174	Procyanidin C1	M+Cl	C45H38O18	-0.804448	18.0849	AAR	Flavonoids
469.052	Quercetin-3-Arabinoside	M+Cl	C20H18O11	-4.32433	17.3073	AAR	Flavonoids
575.144	Kaempferol-7-neohesperidoside	M-H2O-H	C27H30O15	5.42448	14.8058	AAR	Flavonoids
319.041	Wogonin	M+Cl	C16H12O5	10.9557	10.9522	ACA	Flavonoids
429.079	Quercitrin	M-H2O-H	C21H20O11	-7.09461	10.2761	AAR	Flavonoids
445.081	Isoquercitrin	M-H2O-H	C21H20O12	6.58963	10.0396	AAR	Flavonoids
219.042	7-Hydroxyflavone	M-H2O-H	C15H10O3	-14.6505	9.972	AAR	Flavonoids
487.093	Quercetin 3-(6-O-acetyl-beta-glucoside)	M-H2O-H	C23H22O13	10.8073	9.02563	AAR	Flavonoids
335.036	Diosmetin	M+Cl	C16H12O6	11.5175	8.78898	AAR	Flavonoids
271.065	(-)-Epicatechin	M-H2O-H	C15H14O6	12.9488	8.6538	AAR	Flavonoids
399.111	Liquiritin	M-H2O-H	C21H22O9	4.90786	13.6565	ACA	Flavonoids
539.135	5,7-dihydroxy-2-(4-methoxyphenyl)-3-[3,5,7-trihydroxy-2-(4-hydroxyphenyl)-3,4-dihydro-2H-chromen-6-yl]-2,3-dihydrochromen-4-one	M-H2O-H	C31H26O10	1.23693	13.3182	APA	Isoflavonoids
445.106	6aα,12aα,5'α-rotenolone	M+Cl	C23H22O7	-1.0545	15.6169	APA, KPF, KCP	Isoflavonoids
759.189	5-[[(2R,3S,4S,5R,6S)-3,4-dihydroxy-6-[[5-hydroxy-2-(4-hydroxyphenyl)-4-oxo-2,3-dihydrochromen-7-yl]oxy]-5-[(2S,3R,4R,5R,6S)-3,4,5-trihydroxy-6-methyloxan-2-yl]oxyoxan-2-yl]methoxy]-3-hydroxy-3-methyl-5-oxopentanoic acid	M+Cl	C33H40O18	-2.19866	1.25073	APA	Flavonoids
559.146	Vitexin-2-O-rhamnoside	M-H2O-H	C27H30O14	1.09172	6.01693	APA, KPF	Flavonoids
901.203	(2S,3R)-5-hydroxy-3-[(2S,3R)-5-hydroxy-2-(4-hydroxyphenyl)-4-oxo-7-[(2S,3R,4S,5S,6R)-3,4,5-trihydroxy-6-(hydroxymethyl)oxan-2-yl]oxy-2,3-dihydrochromen-3-yl]-2-(4-hydroxyphenyl)-7-[(2S,3R,4S,5S,6R)-3,4,5-trihydroxy-6-(hydroxymethyl)oxan-2-yl]oxy-2,3-dihydrochromen-4-one	M+Cl	C42H42O20	7.93732	9.46508	APA	Flavonoids
539.102	3',4,5',6,8'-pentahydroxy-2',8'-bis(4-hydroxyphenyl)spiro[1-benzofuran-2,9'-3,4-dihydro-2H-furo[2,3-h]chromene]-3-one	M-H2O-H	C30H22O11	6.45889	15.0086	APA	Flavonoids
929.234	[2-[5,7-dihydroxy-2-(4-hydroxy-3-methoxyphenyl)-4-oxochromen-6-yl]-4-[4,5-dihydroxy-6-(hydroxymethyl)-3-[3,4,5-trihydroxy-6-(hydroxymethyl)oxan-2-yl]oxyoxan-2-yl]oxy-5-hydroxy-6-(hydroxymethyl)oxan-3-yl] (E)-3-(3,4-dihydroxyphenyl)prop-2-enoate	M-H2O-H	C43H48O24	-1.42743	1.08175	APA	Flavonoids
735.216	5-[[(2R,3S,4S,5R,6S)-3,4-dihydroxy-6-[[5-hydroxy-2-(4-hydroxy-3-methoxyphenyl)-4-oxo-2,3-dihydrochromen-7-yl]oxy]-5-[(2S,3R,4R,5R,6S)-3,4,5-trihydroxy-6-methyloxan-2-yl]oxyoxan-2-yl]methoxy]-3-hydroxy-3-methyl-5-oxopentanoic acid	M-H2O-H	C34H42O19	2.89131	1.04797	APA	Flavonoids
723.223	5-[[(2R,3S,4S,5R,6S)-3,4-dihydroxy-6-[[5-hydroxy-2-(4-hydroxyphenyl)-4-oxo-2,3-dihydrochromen-7-yl]oxy]-5-[(2S,3R,4R,5R,6S)-3,4,5-trihydroxy-6-methyloxan-2-yl]oxyoxan-2-yl]methoxy]-3-hydroxy-3-methyl-5-oxopentanoic acid	M-H	C33H40O18	12.7132	1.21693	APA	Flavonoids
415.107	Prunin	M-H2O-H	C21H22O10	7.8061	8.75525	AAR, ACA, APA,ASU, KNJ	Flavonoids
569.143	Isochamaejasmenin B	M-H	C32H26O10	-4.85195	13.4873	ACA, APA, KNJ	Flavonoids
461.112	Hispidulin 4'-glucoside	M-H	C22H22O11	7.66125	13.0142	ACA, APA, KNJ	Flavonoids
301.074	Hesperetin	M-H	C16H14O6	5.92466	10.1073	AAR, ACA, APA, KNJ	Flavonoids
431.099	Isovitexin	M-H	C21H20O10	1.41896	14.5351	AAR,ASU,ACA, APA	Flavonoids
577.159	5-hydroxy-2-(4-hydroxyphenyl)-8-[3,4,5-trihydroxy-6-(hydroxymethyl)oxan-2-yl]-7-(3,4,5-trihydroxy-6-methyloxan-2-yl)oxychromen-4-one	M-H	C27H30O14	4.23392	6.01765	APA	Flavonoids
343.084	Santin	M-H	C18H16O7	5.24959	5.98383	ACA, KPF, KCP	Flavonoids
569.15	Chamaejasmenin B	M-H	C32H26O10	8.25337	1.04797	AAR, APA, KPF	Flavonoids
315.091	Eriodictyol 7,3'-dimethyl ether	M-H	C17H16O6	10.1535	1.04797	AAR, ACA, APA, ASU	Flavonoids
547.147	Chrysin 6-C-glucoside 8-C-arabinoside	M-H	C26H28O13	2.17865	9.87063	AAR, APA	Flavonoids
593.149	kaempferol-7-O-hexosyl(1-2)deoxyhexoside	M-H	C27H30O15	-4.18243	6.22043	AAR	Flavonoids
555.13	Sikokianin C	M-H	C31H24O10	0.0893434	6.35562	ACA, KNJ	Flavonoids
563.135	Corymboside	M-H	C26H28O14	-9.53444	9.80303	ACA, APA, ASU, KNJ	Flavonoids
445.081	Baicalin	M-H	C21H18O11	8.16801	9.3299	ACA, APA, KNJ, ASU	Flavonoids
547.268	1-[2,4,6-trihydroxy-3-[7-hydroxy-2-(4-hydroxyphenyl)-3,4-dihydro-2H-chromen-4-yl]phenyl]dodecan-1-one	M-H	C33H40O7	-3.22142	7.0992	ACA	Flavonoids
461.105	Scoparin	M-H	C22H22O11	-9.4072	12.9119	AAR, ACA, KNJ	Flavonoids
299.055	Kaempferide	M-H	C16H12O6	-3.64931	12.9119	AAR, APA, ACA, KNJ	Flavonoids
425.083	Hispidulin acetate	M-H	C22H18O9	-10.6362	1.11557	AAR, ACA, APA, KNJ, ASU	Flavonoids
285.042	Fisetin	M-H	C15H10O6	3.69383	10.9178	ACA, APA, ASU, KNJ	Flavonoids
477.105	Isorhamnetin-3-O-glucoside	M-H	C22H22O12	3.31529	15.483	AAR, ACA, KNJ	Flavonoids
599.107	3'-Galloylquercitrin	M-H	C28H24O15	5.09464	1.08182	AAR, ACA, APA, KNJ, ASU	Flavonoids
289.07	(-)Catechin	M-H	C15H14O6	-4.7711	9.56792	AAR, ACA, APA, KNJ, KPF, KCP	Flavonoids
315.05	3'-O-Methylquercetin	M-H	C16H12O7	-3.8184	7.40478	AAR, ACA, APA,KNJ, ASU	Flavonoids
287.058	Eriodictyol	M-H	C15H12O6	7.28182	7.16822	AAR, ACA, KNJ, ASU	Flavonoids
269.047	Apigenin	M-H	C15H10O5	6.7482	7.03303	AAR,A CA, APA, KNJ, ASU	Flavonoids
405.121	3,5-Dihydroxy-2-(4-hydroxyphenyl)-3,4-dihydro-2H-chromen-7-yl pentofuranoside	M-H	C20H22O9	3.53242	6.89785	ACA, APA	Flavonoids
595.165	Eriocitrin	M-H	C27H32O15	-2.45479	0.946583	AAR, APA, KPF	Flavonoids
797.208	[3,4-dihydroxy-6-[5-hydroxy-2-(4-hydroxyphenyl)-4-oxo-7-[3,4,5-trihydroxy-6-(hydroxymethyl)oxan-2-yl]oxychromen-3-yl]oxy-5-[(2S,3R,4R,5R,6S)-3,4,5-trihydroxy-6-methyloxan-2-yl]oxyoxan-2-yl]methyl acetate	M-H	C35H42O21	-8.45521	17.8476	APA	Flavonoids
493.104	2-(3,4-dihydroxyphenyl)-3,5-dihydroxy-8-methoxy-7-[(2S,3R,4S,5S,6R)-3,4,5-trihydroxy-6-(hydroxymethyl)oxan-2-yl]oxychromen-4-one	M-H	C22H22O13	9.94559	10.5467	APA	Flavonoids
723.223	5-[[(2R,3S,4S,5R,6S)-3,4-dihydroxy-6-[[5-hydroxy-2-(4-hydroxyphenyl)-4-oxo-2,3-dihydrochromen-7-yl]oxy]-5-[(2S,3R,4R,5R,6S)-3,4,5-trihydroxy-6-methyloxan-2-yl]oxyoxan-2-yl]methoxy]-3-hydroxy-3-methyl-5-oxopentanoic acid	M-H	C33H40O18	12.7132	1.21693	APA	Flavonoids
623.156	3-[(2S,3R,4S,5S,6R)-4,5-dihydroxy-6-(hydroxymethyl)-3-[(2S,3R,4S,5R,6R)-3,4,5-trihydroxy-6-(hydroxymethyl)oxan-2-yl]oxyoxan-2-yl]oxy-5-hydroxy-2-(4-hydroxyphenyl)-7-methoxychromen-4-one	M-H	C28H32O16	-9.57703	1.18313	APA	Flavonoids
595.166	Neoeriocitrin	M-H	C27H32O15	-1.85348	1.08175	AAR, APA	Flavonoids
785.213	Methoxy-myricetin-3-O-hexosyl-7-O-deoxyhexosyl(1-2)deoxyhexoside	M-H	C34H42O21	-1.85355	1.21693	ACA, APA, ASU	Flavonoids
491.127	Aceoside	M-H	C23H24O12	14.8245	9.46508	ACA, APA	Flavonoids
703.177	3',4,5',6-tetrahydroxy-2',8'-bis(4-hydroxyphenyl)-5-[3,4,5-trihydroxy-6-(hydroxymethyl)oxan-2-yl]spiro[1-benzofuran-2,9'-2,3,4,8-tetrahydrofuro[2,3-h]chromene]-3-one	M-H	C36H32O15	13.8401	15.1438	ACA	Flavonoids
865.219	(2S,3R)-5-hydroxy-3-[(2S,3R)-5-hydroxy-2-(4-hydroxyphenyl)-4-oxo-7-[(2S,3R,4S,5S,6R)-3,4,5-trihydroxy-6-(hydroxymethyl)oxan-2-yl]oxy-2,3-dihydrochromen-3-yl]-2-(4-hydroxyphenyl)-7-[(2S,3R,4S,5S,6R)-3,4,5-trihydroxy-6-(hydroxymethyl)oxan-2-yl]oxy-2,3-dihydrochromen-4-one	M-H	C42H42O20	-0.822372	17.9497	ACA, KNJ	Flavonoids
519.121	[2-(3,4-dihydroxyphenyl)-5-hydroxy-7-methoxy-4-oxo-3-[(2S,3R,4R,5R,6S)-3,4,5-trihydroxy-6-methyloxan-2-yl]oxychromen-8-yl] acetate	M-H	C24H24O13	12.137	1.31837	ACA, KNJ	Flavonoids
615.09	Gallomyricitrin	M-H	C28H24O16	-14.8094	8.89043	AAR, ACA, APA, ASU	Flavonoids
599.096	Kaempferol 3-O-(6''-galloyl)-beta-D-glucopyranoside	M-H	C28H24O15	-13.1863	10.0734	AAR, APA, KNJ	Flavonoids
463.095	Spiraeoside	M-H	C21H20O12	14.0276	13.5549	ASU, KNJ, KCP	Flavonoids
421.119	Catechin 7-arabinofuranoside	M-H	C20H22O10	12.0238	12.0336	ACA, APA, ASU	Flavonoids
865.229	(2S,3R)-5-hydroxy-3-[(2S,3R)-5-hydroxy-2-(4-hydroxyphenyl)-4-oxo-7-[(2S,3R,4S,5S,6R)-3,4,5-trihydroxy-6-(hydroxymethyl)oxan-2-yl]oxy-2,3-dihydrochromen-3-yl]-2-(4-hydroxyphenyl)-7-[(2S,3R,4S,5S,6R)-3,4,5-trihydroxy-6-(hydroxymethyl)oxan-2-yl]oxy-2,3-dihydrochromen-4-one	M-H	C42H42O20	11.0254	18.6255	ACA, ASU, KNJ	Flavonoids
533.129	Apigenin 6-C-α-L-arabinopyranosyl-8-C-β-D-xylopyranoside	M-H	C25H26O13	-2.62286	1.62258	ASU, ACA, APA	Flavonoids
519.109	[(2S,3R,4S,5R,6S)-6-[2-(3,5-dihydroxy-4-methoxyphenyl)-5,7-dihydroxy-4-oxochromen-3-yl]oxy-4,5-dihydroxy-2-methyloxan-3-yl] acetate	M-H	C24H24O13	-9.68884	1.35215	ASU	Flavonoids
557.103	3',4,5',6,8'-pentahydroxy-2',8'-bis(4-hydroxyphenyl)spiro[1-benzofuran-2,9'-3,4-dihydro-2H-furo[2,3-h]chromene]-3-one	M-H	C30H22O11	-10.4405	6.32182	APA, ASU	Flavonoids
615.146	Isonaringin	M+Cl	C27H32O14	-3.98661	14.0957	AAR,ACA, APA, ASU, KNJ	Flavonoids
645.131	Quercetin 3-O-rhamnoside 7-O-glucoside	M+Cl	C27H30O16	12.8816	14.4337	AAR,ACA, APA, KNJ, ASU	Flavonoids
613.139	Kaempferitrin	M+Cl	C27H30O14	9.88645	14.4675	AAR, APA	Flavonoids
609.072	2,2'-bis(3,4-dihydroxyphenyl)-3',4,5',6-tetrahydroxyspiro[2H-1-benzofuran-3,9'-3,4-dihydro-2H-furo[2,3-h]chromene]-8'-one	M+Cl	C30H22O12	-14.4933	12.4054	ASU	Flavonoids
413.09	Apigetrin	M-H2O-H	C21H20O10	5.7264	12.7772	AAR, APA, ASU	Flavonoids
673.159	3,4-dimethoxy-myricetin-3-O-dideoxyhexosyl(1-2)-dideoxyhexoside	M+Cl	C29H34O16	8.09958	20.383	APA, KNJ, ASU	Flavonoids
575.146	Vicenin	M-H2O-H	C27H30O15	9.50094	17.2397	APA, KPF, KNJ	Flavonoids
469.053	Quercetin-3-O-pentoside	M+Cl	C20H18O11	-3.7564	17.4088	AAR,APA, ASU	Flavonoids
537.117	Sikokianin C	M-H2O-H	C31H24O10	-4.27878	25.7579	AAR,APA	Flavonoids
551.131	Chamaejasmenin B	M-H2O-H	C32H26O10	-5.77307	5.30788	AAR, ACA, APA	Flavonoids
251.032	Baicalein	M-H2O-H	C15H10O5	-12.745	5.6121	AAR,ACA, APA, KNJ, ASU	Flavonoids
581.14	1,3,4-trihydroxy-5-[(E)-3-[2-(4-hydroxy-3-methoxyphenyl)-3-(hydroxymethyl)-7-methoxy-2,3-dihydro-1-benzofuran-5-yl]prop-2-enoyl]oxycyclohexane-1-carboxylic acid	M+Cl	C27H30O12	-6.55615	5.78108	ACA, APA, KNJ	Flavonoids
645.117	3-[(2S,3R,4S,5S,6R)-4,5-dihydroxy-6-(hydroxymethyl)-3-[(2S,3R,4S,5R)-3,4,5-trihydroxyoxan-2-yl]oxyoxan-2-yl]oxy-2-(3,4-dihydroxyphenyl)-5-hydroxy-7-methoxychromen-4-one	M+Cl	C27H30O16	-8.88586	5.81487	APA, ASU	Flavonoids
573.083	Lithospermic acid	M+Cl	C27H22O12	4.37717	6.01765	ACA, APA	Flavonoids
577.159	6,8-Di-C-glucopyranosylnaringenin	M-H2O-H	C27H32O15	4.10602	6.01765	APA, KPF	Flavonoids
593.091	(2S,3S)-8-[(2R,3S)-5,7-dihydroxy-2-(4-hydroxyphenyl)-4-oxo-2,3-dihydrochromen-3-yl]-3,5,7-trihydroxy-2-(4-hydroxyphenyl)-2,3-dihydrochromen-4-one	M+Cl	C30H22O11	9.2516	2.06202	AAR, APA, ASU	Flavonoids
469.049	Avicularin	M+Cl	C20H18O11	-11.7975	1.18317	AAR,ASU, KCP	Flavonoids
675.13	Rhamnetin 3-sophoroside	M+Cl	C28H32O17	-5.24347	1.38593	APA, KNJ	Flavonoids
609.082	2,2'-bis(3,4-dihydroxyphenyl)-3',4,5',6-tetrahydroxyspiro[2H-1-benzofuran-3,9'-3,4-dihydro-2H-furo[2,3-h]chromene]-8'-one	M+Cl	C30H22O12	3.34052	10.1748	KNJ, ASU	Flavonoids
517.092	Silibinin	M+Cl	C25H22O10	3.02109	10.4114	ACA, APA, KNJ	Flavonolignan
631.15	6,8-Di-C-glucopyranosylnaringenin	M+Cl	C27H32O15	10.1562	10.8508	ACA, APA, ASU	Flavonoids
523.102	Chamaejasmin	M-H2O-H	C30H22O10	-3.46885	11.0198	APA, KNJ, KPF	Flavonoids
469.093	5,7-dihydroxy-2-(4-hydroxyphenyl)-6-[3,4,5-trihydroxy-6-(hydroxymethyl)oxan-2-yl]-2,3-dihydrochromen-4-one	M+Cl	C21H22O10	4.7611	11.0535	AAR, APA, ASU	Flavonoids
431.098	(2R,3R)-3,5,7-trihydroxy-2-(4-hydroxyphenyl)-6-[(3R,4R,5S,6R)-3,4,5-trihydroxy-6-(hydroxymethyl)oxan-2-yl]-2,3-dihydrochromen-4-one	M-H2O-H	C21H22O11	-1.23278	10.6818	AAR, ACA, APA, ASU	Flavonoids
605.144	Isorhamnetin-3-O-neohespeidoside	M-H2O-H	C28H32O16	-12.0644	10.0734	AAR, APA	Flavonoids
427.104	Swertisin	M-H2O-H	C22H22O10	1.62196	6.82877	AAR, ACA, APA, KNJ, ASU	Flavonoids
459.099	Isorhamnetin 3-galactoside	M-H2O-H	C22H22O12	11.3983	10.0734	ACA, APA, ASU, KPF	Flavonoids
589.15	Diosmin	M-H2O-H	C28H32O15	-10.2898	6.93017	APA, KPF	Flavonoids
759.146	3'',4''-Di-O-p-coumaroylafzelin	M+Cl	C39H32O14	-3.71243	7.70758	AAR, ACA	Flavonoids
431.097	Astilbin	M-H2O-H	C21H22O11	-4.02388	8.38348	AAR, ACA, APA, ASU, KPF	Flavonoids
269.046	Genistein	M-H	C15H10O5	2.87079	8.99127	AAR, ACA, APA, KNJ, ASU	Isoflavonoid
305.021	Genistein	M+Cl	C15H10O5	-3.14604	1.28455	KPF, KCP	Isoflavonoid
325.149	Preglabridin	M-H	C20H22O4	13.9242	10.2087	AAR, ACA, APA	Isoflavonoids
389.172	Corylifol A	M-H	C25H26O4	-10.8648	18.0173	AAR, ACA, ASU, KCP	Isoflavonoids
419.15	3-(2,4-dihydroxyphenyl)-5-hydroxy-8,8-dimethyl-6-(3-methylbut-2-enyl)pyrano[2,3-h]chromen-4-one	M-H	C25H24O6	-0.30991	6.93165	AAR, ACA, APA, KNJ, ASU	Isoflavonoids
425.12	Villosinol	M-H	C23H22O8	-10.2874	13.6562	AAR, APA, KNJ	Isoflavonoids
443.105	5-hydroxy-3-[4-hydroxy-2-[(2S,3R,4S,5S,6R)-3,4,5-trihydroxy-6-(hydroxymethyl)oxan-2-yl]oxyphenyl]-7-methoxychromen-4-one	M-H2O-H	C22H22O11	13.627	8.68765	APA, KNJ, ASU, KCP	Isoflavonoids
659.207	5-hydroxy-7-(4-hydroxyphenyl)-2-methyl-2-[[(2R,3R,4S,5S,6R)-3,4,5-trihydroxy-6-[[(2R,3R,4R,5R,6S)-3,4,5-trihydroxy-6-methyloxan-2-yl]oxymethyl]oxan-2-yl]oxymethyl]pyrano[3,2-g]chromen-6-one	M-H	C32H36O15	13.3616	0.946567	AAR, APA	Isoflavonoids
355.158	7-Benzofurancarboxylic acid, 2,3-dihydro-2-(1-hydroxy-1-methylethyl)-4-methoxy-6-(2-phenylethyl)-	M-H	C21H24O5	7.79513	12.6082	AAR, ACA, APA	Stilbenes
391.186	3-[(2E)-3,7-dimethylocta-2,6-dienyl]-2,4-dihydroxy-6-[(E)-2-phenylethenyl]benzoic acid	M-H	C25H28O4	-14.7767	12.8128	AAR,A CA, ASU, APA	Stilbenes
435.128	(2R,3S)-trans-ε–viniferin	M-H2O-H	C28H22O6	9.44076	14.9751	AAR, APA, ASU	Stilbenes
795.251	2-[4-[4-[3,5-dihydroxy-4-[3,4,5-trihydroxy-6-(hydroxymethyl)oxan-2-yl]phenyl]-2,5-bis(4-hydroxyphenyl)oxolan-3-yl]-2,6-dihydroxyphenyl]-6-(hydroxymethyl)oxane-3,4,5-triol	M-H	C40H44O17	0.0848285	1.01417	AAR, ACA, APA, KNJ, ASU	Stilbenes
302.047	Delphinidin	M-H	C15H11O7	12.2756	12.7091	AAR, APA, KNJ, ASU	Anthocyanidin
371.068	Glabrone	M+Cl	C20H16O5	-3.14082	23.4551	KPF	Isoflavonoid
549.155	Icariside II	M+Cl	C27H30O10	4.18639	20.7515	KPF	Flavonoid
325.05	Catechin	M+Cl	C15H14O6	6.96194	18.2838	KPF, KCP	Flavonoid
343.073	Warfarin	M+Cl	C19H16O4	-3.73121	13.1128	KPF	Isoflavonoids
373.083	8-prenylapigenin	M+Cl	C20H18O5	-5.65623	15.1404	KPF	Flavonoids
347.07	5,6,2'-Trimethoxyflavone	M+Cl	C18H16O5	2.84993	15.377	KPF	Flavonoids
273.075	afzelechin	M-H	C15H14O5	-8.09721	14.4645	KPF	Flavonoids
357.088	Glabrene	M+Cl	C20H18O4	-5.97088	14.4984	KPF	Isoflavonoids
363.067	3-Hydroxy-3',4',5'-trimethoxyflavone	M+Cl	C18H16O6	8.62719	3.481	KPF	Flavonoids
363.069	Isotectorigenin, 7-Methyl Ether	M+Cl	C18H16O6	8.62719	3.481	KPF	Isoflavonoids
389.077	Triacetyl resveratrol	M+Cl	C20H18O6	-7.09051	11.3894	KPF	Stilbenes
375.099	6-Prenylnaringenin	M+Cl	C20H20O5	-2.81834	11.5921	KPF	Flavonoids
403.056	Acacetin Diacetate	M+Cl	C20H16O7	-7.30878	12.2342	KPF	Flavonoids
241.087	Resveratrol 4'-Methyl Ether	M-H	C15H14O3	1.30494	16.763	KPF	Stilbenes
751.168	Flavone base + 3O, O-HexA, C-Hex, C-Hex	M-H2O-H	C33H38O21	-6.0002	16.763	KPF	Flavonoid glycoside
1255.1	trans-pterostilbene	M-H	C16H16O3	-2.44765	15.8505	KPF	Stilbenes
339.08	8,8-dimethyl-2-phenylpyrano[2,3-f]chromen-4-one	M+Cl	C20H16O3	3.63309	15.7153	KPF, KCP	Flavonoid
281.08	Sativanone	M-H2O-H	C17H16O5	-5.38188	15.8167	KPF, KCP	Flavonoid
273.075	afzelechin	M-H	C15H14O5	-6.36331	16.3912	KPF, KCP	Flavonoid
409.072	Myricetin 3,7,3',4'-tetramethyl ether	M+Cl	C19H18O8	5.53103	3.48063	KCP	Flavonoids
405.173	DIHYDROMUNDULETONE	M-H2O-H	C25H28O6	5.43389	15.7487	KCP	Stilbenes
401.142	Pomiferin	M-H2O-H	C25H24O6	6.23351	17.5068	KCP	Isoflavonoids
403.122	Gnaphalicin	M-H2O-H	C24H22O7	6.79251	18.4532	KCP	Flavonoids
335.031	Diosmetin	M+Cl	C16H12O6	-7.78484	18.7912	KCP	Flavonoids
377.14	DIHYDROROTENONE	M-H2O-H	C23H24O6	2.59677	19.4671	KCP	Isoflavonoids
591.066	Fukugetin	M+Cl	C30H20O11	-7.88149	20.3458	KCP	Flavonoids
459.052	Quercetin-3-O-glucuronide	M-H2O-H	C21H18O13	-9.48273	19.0953	KCP	Flavonoids
561.122	Luteolin-6-C-arabinoside-8-C-glucoside	M-H2O-H	C26H28O15	-4.33745	18.2166	KCP	Flavonoids
561.122	quercetin-3-O-deoxyhexosyl(1-2)pentoside	M-H2O-H	C26H28O15	-4.33745	18.2166	KCP	Flavonoids
339.084	Corymbosin	M-H2O-H	C19H18O7	-8.17984	16.6619	KCP	Flavonoids
371.114	trans-Resveratrol O-glucoside	M-H2O-H	C20H22O8	1.79171	16.3239	KCP	Stilbenes
459.107	Rutarin	M+Cl	C20H24O10	1.50789	12.5044	KCP	Flavonoids
721.379	[(6R)-6-hydroxy-6-[(2S,8S,9R,10R,13R,14S,16R)-16-hydroxy-4,4,9,13,14-pentamethyl-3,11-dioxo-2-[(2S,3R,4S,5S,6R)-3,4,5-trihydroxy-6-(hydroxymethyl)oxan-2-yl]oxy-2,7,8,10,12,15,16,17-octahydro-1H-cyclopenta[a]phenanthren-17-yl]-2-methyl-5-oxoheptan-2-yl] acetate	M-H	C38H58O13	-2.19804	13.9943	APA, ASU	Unsaturated Lipids
595.149	[(2R,3R,4S,5R,6S)-3,5-dihydroxy-4-[(E)-3-(1-hydroxy-4-oxocyclohexa-2,5-dien-1-yl)prop-2-enoyl]oxy-6-(4-hydroxyphenoxy)oxan-2-yl]methyl (E)-3-(1-hydroxy-4-oxocyclohexa-2,5-dien-1-yl)prop-2-enoate	M-H	C30H28O13	4.91654	11.9999	APA	Unsaturated Lipids
345.098	6,7-dihydroxy-5-[3-hydroxy-2-(methoxymethyl)-5-methylphenoxy]-4-methyl-3H-2-benzofuran-1-one	M-H	C18H18O7	0.965383	11.8985	APA, KNJ	Unsaturated Lipids
551.147	(5Z)-4-(carboxymethyl)-5-[2-[(E)-3-(4-hydroxyphenyl)prop-2-enoyl]oxyethylidene]-6-[3,4,5-trihydroxy-6-(hydroxymethyl)oxan-2-yl]oxy-4H-pyran-3-carboxylic acid	M-H	C25H28O14	11.9992	11.5943	ACA, KNJ	Unsaturated Lipids
227.203	Myristic acid	M-H	C14H28O2	4.6603	18.7269	AAR, APA, KNJ, ASU	Lipids
509.312	2,3,14-trihydroxy-10,13-dimethyl-17-(2,3,6,7-tetrahydroxy-5,6-dimethylheptan-2-yl)-2,3,4,5,9,11,12,15,16,17-decahydro-1H-cyclopenta[a]phenanthren-6-one	M-H	C28H46O8	-0.517568	18.0171	ACA, ASU	Unsaturated Lipids
527.14	3-ethenyl-4-[2-(3,4,5-trihydroxybenzoyl)oxyethyl]-2-[3,4,5-trihydroxy-6-(hydroxymethyl)oxan-2-yl]oxy-3,4-dihydro-2H-pyran-5-carboxylic acid	M-H	C23H28O14	-0.897156	15.9552	APA	Unsaturated Lipids
525.154	Cyclopenta[c]pyran-4-carboxylic acid, 1-(beta-D-glucopyranosyloxy)-1,4a,5,6,7,7a-hexahydro-4a-hydroxy-7-methyl-5-oxo-, 2-(3,4-dihydroxyphenyl)ethyl ester, (1S,4aR,7aR)-	M-H	C24H30O13	-14.0669	5.78108	AAR, ACA, APA	Unsaturated Lipids
375.139	2-Butenoic acid, 2-methyl-, dodecahydro-6-hydroxy-10a-methyl-4,7-bis(methylene)-3,8-dioxooxireno[8,9]cyclodeca[1,2-b]furan-5-yl ester, (2Z)-	M-H	C20H24O7	-14.909	0.946567	ACA, ARJ, ASU	Unsaturated Lipids
423.19	(2E)-4-Hydroxy-3,4-dimethyl-2-penten-1-yl 6-O-[(2S,3R,4R)-3,4-dihydroxy-4-(hydroxymethyl)tetrahydro-2-furanyl]-beta-D-glucopyranoside	M-H	C18H32O11	6.45633	7.74137	ACA, ASU	Unsaturated Lipids
439.138	Butyrolactone III	M-H	C24H24O8	-3.12787	6.93017	AAR, ACA	Unsaturated Lipids
353.233	Prostaglandin F2a_PGF2a	M-H	C20H34O5	-0.128706	12.9457	AAR, ACA, APA, ASU	Unsaturated Lipids
325.239	Methyl-9-hydroperoxy-delta10E,12E-octadecadienoic acid	M-H	C19H34O4	3.08236	14.0949	AAR,APA, KNJ	Unsaturated Lipids
309.208	13-HpOTrE	M-H	C18H30O4	2.39872	13.5878	AAR, ACA, APA, KNJ, ASU	Unsaturated Lipids
311.224	Linoleic acid 13-hydroperoxide13-HPODE	M-H	C18H32O4	2.63791	13.3175	AAR, APA, KNJ	Unsaturated Lipids
704.533	Phosphatidylcholine 14	M-H	C38H76NO8P	13.1759	22.2419	APA, KNJ	Unsaturated Lipids
317.212	18-HEPE	M-H	C20H30O3	0.601473	18.5908	AAR, APA, KNJ, ASU	Unsaturated Lipids
508.344	Phosphatidylethanolamine lyso 20	M-H	C25H52NO7P	5.48069	18.557	APA, KNJ	Unsaturated Lipids
313.241	9,10-DiHOME	M-H	C18H34O4	7.66777	26.4341	AAR,ACA, ASU, KCP	Unsaturated Lipids
369.228	Thromboxane B2	M-H	C20H34O6	0.141449	10.8502	AAR,ACA, KNJ, ASU, KCP	Unsaturated Lipids
293.213	9-HOTrE	M-H	C18H30O3	1.67207	12.4725	AAR, ACA, APA	Unsaturated Lipids
333.207	Leukotriene B5	M-H	C20H30O4	0.258244	16.6977	AAR, ACA, APA, KNJ	Unsaturated Lipids
335.223	8,15-DiHETE	M-H	C20H32O4	1.68794	12.3035	AAR, ACA, APA, KNJ, ASU	Unsaturated Lipids
351.217	LipoxinA4	M-H	C20H32O5	-1.99124	10.6474	AAR, ACA, KNJ	Unsaturated Lipids
319.227	11,12-epoxyeicosatrienoic acid	M-H	C20H32O3	-3.61242	18.557	AAR, KNJ, ASU, KCP	Unsaturated Lipids
489.213	Hexacyclinic acid	M-H	C26H34O9	-0.404807	10.1766	ACA, APA, ASU	Unsaturated Lipids
728.551	Phosphatidylethanolamine alkenyl 18	M-H	C41H80NO7P	-12.8553	23.1562	ACA, KNJ	Unsaturated Lipids
718.541	Phosphatidylethanolamine 18	M-H	C39H78NO8P	2.9336	21.0601	ACA, ASU, KCP	Unsaturated Lipids
747.511	Phosphatidylglyceride 16	M-H	C40H77O10P	-9.45408	25.9288	ACA	Unsaturated Lipids
665.398	(2E,4E)-12-[(10E,12E)-13-carboxy-3-hydroxy-2-(hydroxymethyl)-8,10,12-trimethyltrideca-10,12-dienoyl]oxy-13-(hydroxymethyl)-3,5,7-trimethyltetradeca-2,4-dienedioic acid	M-H	C36H58O11	10.6043	14.1297	AAR,A PA, KNJ	Unsaturated Lipids
697.429	2-[3,21-dihydroxy-20-[3,4,5-trihydroxy-6-(hydroxymethyl)oxan-2-yl]oxydocosan-2-yl]oxy-6-(hydroxymethyl)oxane-3,4,5-triol	M-H	C34H66O14	-13.3262	18.2877	AAR, ACA, ASU, KCP	Lipids
416.171	3,5,7,9-Undecatetraenoic acid, 2-ethylidene-11-[4-hydroxy-4-(2-hydroxyethyl)-2-oxo-6-oxa-3-azabicyclo[3.1.0]hex-1-yl]-4,10-dimethyl-11-oxo-, methyl ester, (2Z,3E,5E,7E,9E)-	M-H	C22H27NO7	-1.20109	20.079	AAR, ACA, ASU, KCP	Unsaturated Lipids
595.146	[(2R,3R,4S,5R,6S)-3,5-dihydroxy-4-[(E)-3-(1-hydroxy-4-oxocyclohexa-2,5-dien-1-yl)prop-2-enoyl]oxy-6-(4-hydroxyphenoxy)oxan-2-yl]methyl (E)-3-(1-hydroxy-4-oxocyclohexa-2,5-dien-1-yl)prop-2-enoate	M-H	C30H28O13	1.0696	11.9999	ASU	Unsaturated Lipids
835.433	16-[(2R,3R,4R,5S,6R)-5-[(2S,3R,4S,5R,6R)-4-acetyloxy-5-hydroxy-6-(hydroxymethyl)-3-(3-hydroxyoctanoyloxy)oxan-2-yl]oxy-6-(acetyloxymethyl)-3,4-dihydroxyoxan-2-yl]oxy-3,15-dihydroxyhexadecanoic acid	M-H2O-H	C40H70O19	-0.202629	13.9943	AAR, ACA	Unsaturated Lipids
355.177	Cyclopentaneacetic acid, 3-(hexopyranosyloxy)-2-[(2Z)-2-penten-1-yl]-	M-H2O-H	C18H30O8	1.92784	15.0765	ACA,ASU	Unsaturated Lipids
397.174	Cortisol	M+Cl	C21H30O5	-14.2635	11.8309	ACA, APA, KNJ, ASU	Unsaturated Lipids
551.168	Methyl (2S)-[(5S,6S,10S,12S,13R,15S,19S)-6-(3-furyl)-15,18-dihydroxy-1,5,16-trimethyl-8,14-dioxo-7,11-dioxahexacyclo[14.2.1.0~2,12~.0~5,10~.0~10,12~.0~13,18~]nonadec-19-yl](hydroxy)acetate	M+Cl	C27H32O10	-1.23567	15.7524	APA	Unsaturated Lipids
441.233	4-[5-[[4-[5-[acetyl(hydroxy)amino]pentylamino]-4-oxobutanoyl]-hydroxyamino]pentylamino]-4-oxobutanoic acid	M-H2O-H	C20H36N4O8	-4.62085	24.2026	AAR, ACA, APA, ASU, KPF	Lipids
537.301	(2S,3S,9R,13R,14S,16R)-2,3,16-trihydroxy-17-[(2R)-2-hydroxy-6-methyl-3-oxohept-6-en-2-yl]-4,4,9,13,14-pentamethyl-1,2,3,7,8,10,12,15,16,17-decahydrocyclopenta[a]phenanthren-11-one	M+Cl	C30H46O6	5.24982	19.5042	AAR, ACA, APA, ASU	Unsaturated Lipids
520.289	(9E,15E,19E)-3-(2-amino-2-oxoethyl)-11,13-dihydroxy-14,21-dimethoxy-8,10,12-trimethyl-7,21-dioxohenicosa-9,15,19-trienoic acid	M-H2O-H	C28H45NO9	-5.13472	16.0566	APA, ASU	Unsaturated Lipids
263.18	Myristic acid	M+Cl	C14H28O2	5.79536	16.2594	ACA	Lipids
459.116	Butyrolactone i__Methyl (2R)-4-hydroxy-2-[4-hydroxy-3-(3-methyl-2-buten-1-yl)benzyl]-3-(4-hydroxyphenyl)-5-oxo-2,5-dihydro-2-furancarboxylate	M+Cl	C24H24O7	-14.1212	1.04797	APA, ASU	Unsaturated Lipids
459.162	(2E)-4-Hydroxy-3,4-dimethyl-2-penten-1-yl 6-O-[(2S,3R,4R)-3,4-dihydroxy-4-(hydroxymethyl)tetrahydro-2-furanyl]-beta-D-glucopyranoside	M+Cl	C18H32O11	-3.47238	1.08177	APA, KNJ, ASU	Unsaturated Lipids
439.21	Fumagillin	M-H2O-H	C26H34O7	-5.32291	10.8846	ACA, APA, ASU	Unsaturated Lipids
357.135	2-Butenoic acid, 2-methyl-, (1aR,1bS,2aS,4R,4aS,7aR,8S)-dodecahydro-4-hydroxy-9a-methyl-3,7-bis(methylene)-6-oxobisoxireno[5,6:7,8]cyclodeca[1,2-b]furan-8-yl ester, (2Z)-	M-H2O-H	C20H24O7	2.84604	11.0198	AAR, APA	Unsaturated Lipids
511.213	Arthrobactin	M+Cl	C20H36N4O9	-10.0065	9.90443	AAR,APA, KNJ, KPF, KCP	Lipids
379.202	17-HDoHE	M+Cl	C22H32O3	-8.11109	16.1243	AAR, APA	Unsaturated Lipids
809.508	Phosphatidylglyceride 18	M+Cl	C42H79O10P	-2.78977	15.8536	AAR, APA, KPF	Unsaturated Lipids
817.523	Phosphatidylinositol 16	M-H2O-H	C43H81O13P	-0.62897	15.4818	AAR, APA, KPF	Unsaturated Lipids
277.066	Lapachol	M+Cl	C15H14O3	10.0573	15.2114	AAR, APA, KPF	Unsaturated Lipids
355.204	15-HETE	M+Cl	C20H32O3	-2.22984	16.5637	AAR, APA, KPF	Unsaturated Lipids
738.55	Phosphatidylethanolamine 19	M-H2O-H	C42H80NO8P	7.23086	16.6989	AAR, APA, KPF	Unsaturated Lipids
331.208	12,13-EODE	M+Cl	C18H32O3	11.7106	24.3714	AAR, APA, KPF	Unsaturated Lipids
824.52	Phosphatidylserine 18	M+Cl	C42H80NO10P	-1.55541	23.0871	AAR, APA, KPF	Unsaturated Lipids
825.511	Phosphatidylglyceride 20	M-H2O-H	C48H77O10P	3.59856	22.9519	AAR, APA, KPF	Unsaturated Lipids
371.197	LTB4	M+Cl	C20H32O4	-7.41744	22.614	AAR, APA, KPF	Unsaturated Lipids
387.192	PGD2	M+Cl	C20H32O5	-5.90847	18.6594	AAR, APA	Unsaturated Lipids
806.553	Phosphatidylethanolamine 20	M+Cl	C43H82NO8P	6.98825	18.3215	AAR, APA	Unsaturated Lipids
379.203	17-HDoHE	M+Cl	C22H32O3	-3.32828	17.8821	AAR, APA	Unsaturated Lipids
881.55	Phosphatidylinositol 19	M-H2O-H	C48H85O13P	-5.11132	17.0707	AAR, APA	Unsaturated Lipids
347.203	13-HPODE	M+Cl	C18H32O4	12.1044	11.4929	AAR, APA	Unsaturated Lipids
369.181	PGJ2	M+Cl	C20H30O4	-7.13652	13.8593	AAR, APA, KPF	Unsaturated Lipids
379.202	17-HDoHE	M+Cl	C22H32O3	-8.81475	25.5881	AAR, APA	Unsaturated Lipids
345.188	9-HpOTrE	M+Cl	C18H30O4	13.5178	12.6764	APA	Unsaturated Lipids
971.588	(2E,4E)-12-[(10E,12E)-13-carboxy-3-[(2E,4E)-13-carboxy-12,14-dihydroxy-3,5,7-trimethyltetradeca-2,4-dienoyl]oxy-2-(hydroxymethyl)-8,10,12-trimethyltrideca-10,12-dienoyl]oxy-13-(hydroxymethyl)-3,5,7-trimethyltetradeca-2,4-dienedioic acid	M-H2O-H	C54H86O16	14.4854	13.1492	APA	Unsaturated Lipids
647.372	(2E,4E)-12-[(10E,12E)-13-carboxy-3-hydroxy-2-(hydroxymethyl)-8,10,12-trimethyltrideca-10,12-dienoyl]oxy-13-(hydroxymethyl)-3,5,7-trimethyltetradeca-2,4-dienedioic acid	M-H2O-H	C36H58O11	-12.2411	13.1154	APA	Unsaturated Lipids
461.149	alpha-D-Glucopyranoside, alpha-D-glucopyranosyl, 2-(2-methylbutanoate)	M+Cl	C17H30O12	14.5598	21.5656	APA, KNJ	Lipids
459.196	(2R,3R,4S,5S,6R)-2-octoxy-6-[[(2S,3R,4S,5R)-3,4,5-trihydroxyoxan-2-yl]oxymethyl]oxane-3,4,5-triol	M+Cl	C19H36O10	-9.84438	17.6787	APA, KNJ	Lipids
411.12	2-Butenoic acid, 2-methyl-, (1aR,1bS,2aS,4R,4aS,7aR,8S)-dodecahydro-4-hydroxy-9a-methyl-3,7-bis(methylene)-6-oxobisoxireno[5,6:7,8]cyclodeca[1,2-b]furan-8-yl ester, (2Z)-	M+Cl	C20H24O7	-4.79814	6.69295	APA	Unsaturated Lipids
369.183	LTB5	M+Cl	C17H30O4	-3.1922	23.151	KPF	Unsaturated lipid
365.225	Docosapentaenoic acid	M+Cl	C17H34O2	0.0558945	19.4671	KPF, KCP	Unsaturated lipid
473.256	1-Hydroxy-2-(9Z,12Z,15Z-octadecatrienoyl)-sn-glycero-3-phosphoethanolamine	M-H	[C23H41NO7P]-	1.65747	23.05	KPF	unsaturated lipid
726.51	PC 32:3	M-H	C40H74NO8P	2.27306	28.0185	APA,KPF	unsaturated lipid
769.497	PG(18:1/9-HODE)	M-H2O-H	C42H77O11P	-7.26438	27.5786	APA,KPF	Unsaturated lipid
756.475	Phosphatidylethanolamine alkenyl 16:0-20:5	M+Cl	C41H72NO7P	0.908302	24.8745	APA,KPF	Unsaturated lipid
742.489	Phosphatidylethanolamine 16:1-22:6	M-H2O-H	C43H72NO8P	9.06092	25.1117	APA,KPF	Unsaturated lipid
401.316	Nervonic acid	M+Cl	C24H46O2	-8.04495	25.382	APA,KPF	Unsaturated lipid
782.488	Phosphatidylethanolamine alkenyl 16:0-22:6	M+Cl	C43H74NO7P	-2.80339	24.5039	APA,KPF	unsaturated lipid
451.452	Melissic acid	M+Cl	C30H60O2	2.94471	26.7676	KPF	lipid
379.101	Lactitol	M+Cl	C12H24O11	-0.743106	26.8014	KPF	lipid
381.373	Pentacosanoic acid	M+Cl	C25H50O2	2.842	25.8213	KPF	lipid
395.389	Cerotic acid	M-H2O-H	C26H52O2	4.07235	25.8895	KPF, KCP	lipid
283.264	Stearic acid	M-H2O-H	C18H36O2	1.7618	26.1261	KPF, KCP	lipid
255.232	Hexadecanoic acid	M+Cl	C16H32O2	0.479925	26.362	KPF, KCP	lipid
353.342	Trycosanoic acid	M+Cl	C23H46O2	8.60844	14.0928	KPF	lipid
335.201	Roccellic acid	M+Cl	C17H32O4	-9.58584	15.1742	KPF, KCP	Unsaturated lipid
269.176	(E)-2-decylpent-2-enedioic acid	M-H	C15H26O4	-7.35522	15.2756	KPF, KCP	Unsaturated lipid
331.172	Phenothrin	M-H2O-H	C17H26O3	2.2709	12.3355	KPF, KCP	Unsaturated lipid
423.42	Heptacosanoic acid	M+Cl	C27H54NO2	5.23082	13.8224	KPF, KCP	lipid
595.326	Montanic acid	M-H2O-H	C28H56O2	5.76057	14.532	KPF, KCP	Unsaturated lipid
161.06	Capric acid	M+Cl	C10H20O2	-3.70845	19.8726	KPF, KCP	Lipids
711.336	DGMG 18:3	M+Cl	C33H56O14	1.03317	20.1092	KPF, KCP	Unsaturated lipid
227.201	Tetradecanoic acid	M+Cl	C14H28O2	8.64712	29.776	KPF, KCP	lipid
434.233	Myriocin-12-en	M+Cl	C17H37NO6	-0.0116578	16.8309	KCP	Unsaturated lipid
814.484	PE(16:0/10-HDoHE)	M+Cl	C43H74NO9P	-9.99767	21.0559	KCP	Unsaturated lipid
311.295	Arachidic acid	M+Cl	C20H40O2	0.864294	23.4562	KCP	lipid
339.326	Behenic acid	M-H2O-H	C22H44O2	5.34865	24.3349	KCP	lipid
367.358	Lignoceric acid	M-H2O-H	C24H48O2	-9.6451	24.8081	KCP	lipid
401.32	Nervonic acid	M+Cl	C24H46O2	2.92649	25.3826	KCP	Unsaturated lipid
714.547	Phosphatidylcholine 16:0-16:0	M-H2O-H	C40H80NO8P	3.82103	26.7344	KCP	Unsaturated lipid
684.537	Phosphatidylethanolamine alkyl 16:0-18:1	M-H2O-H	C39H78NO7P	4.82298	27.2075	KCP	Unsaturated lipid
199.17	Lauric acid	M-H2O-H	C12H24O2	1.56942	27.5792	KCP	lipid
712.564	Phosphatidylethanolamine alkenyl 16:0-20:0	M-H2O-H	C41H82NO7P	-0.916763	26.8696	KCP	Unsaturated lipid
507.514	Geddic acid	M-H	C34H68O2	-3.31757	26.2275	KCP	lipid
465.467	Hentriacontanoic acid	M-H2O-H	C31H62O2	2.43067	26.1261	KCP	lipid
399.304	5.9-tetracosadienoic acid	M+Cl	C17H44O2	2.39447	22.6782	KCP	Unsaturated lipid
391.261	monoolein	M+Cl	C171H40O4	-3.24311	22.2726	KCP	Unsaturated lipid
493.498	Tritriacontanoic acid	M+Cl	C33H66O2	6.99127	19.4333	KCP	lipid
492.277	LPS 17:0-d4	M-H2O-H	C23H46NO9P	8.11865	19.1291	KCP	Unsaturated lipid
753.508	Phosphatidylglyceride 18:1-18:2	M-H2O-H	C42H77O10P	0.971109	18.4194	KCP	Unsaturated lipid
359.116	2H-Benz[1,2]anthra[10,4a-b]oxirene-7,8(3H,12bH)-dione, 3a,4,5,6,7a,7b-hexahydro-2,3a,7b,12-tetrahydroxy-5-methyl-	M-H	C19H20O7	6.74932	12.1689	AAR, ACA, APA, KNJ, ASU	Benzenoids
331.194	4a(2H)-Phenanthrenecarboxylic acid, 7-ethenyl-1,3,4,4b,5,6,7,9,10,10a-decahydro-4b-hydroxy-1,1,7-trimethyl-9-oxo-	M-H	C20H28O4	8.3968	10.5804	AAR, ASU	Benzenoids
861.189	Sennoside A	M-H	C42H38O20	0.373116	17.0369	AAR, KNJ, ASU, KCP	Benzenoids
453.116	Echoside C	M-H	C24H22O9	-7.13975	16.0566	AAR,ACA, KNJ, ASU	Benzenoids
319.081	Barceloneic acid A	M-H	C16H16O7	-3.47172	6.05145	AAR, ACA, APA	Benzenoids
385.093	Terphenolide	M-H	C20H18O8	0.694709	6.01765	AAR, ACA, APA, ASU	Benzenoids
473.146	methyl 2-{3,10-dihydroxy-5-methoxy-9-methyl-8,13-dioxatricyclo[7.3.1.0²,⁷]trideca-2(7),3,5-triene-4-carbonyl}-3,5-dimethoxybenzoate	M-H	C24H26O10	1.95063	5.5107	AAR, ASU	Benzenoids
361.094	Methyl Asterrate	M-H	C18H18O8	2.60326	9.2961	AAR, KNJ, ASU	Benzenoids
727.154	5-[(2R,3R,4S,5S,6R)-4,5-dihydroxy-6-(hydroxymethyl)-3-sulfanyloxan-2-yl]oxy-2,3,8,12b-tetrahydroxy-3-methyl-4a-[(2R,3R,4S,5S,6R)-3,4,5-trihydroxy-6-(hydroxymethyl)oxan-2-yl]oxy-2,4-dihydrobenzo[a]anthracene-1,7,12-trione	M-H	C31H36O18S	-1.42476	8.82283	APA, KNJ, ASU	Benzenoids
331.087	Isosulochrin	M-H	C17H16O7	13.4756	6.93017	AAR, ACA, ASU, KCP	Benzenoids
427.231	Irbesartan	M-H	C25H28N6O	14.0838	10.9178	AAR, ACA, KNJ, KCP	Benzenoids
293.176	[6]-Gingerol	M-H	C17H26O4	0.0285826	11.5938	AAR, KNJ, ASU, KCP	Benzenoids
363.06	(1aS,2Z,4E,14R,15aS)-8-Chloro-9,11-dihydroxy-14-methyl-1a,14,15,15a-tetrahydro-6H-oxireno[e][2]benzoxacyclotetradecine-6,12(7H)-dione	M-H	C18H17ClO6	-11.4455	10.0752	AAR, ACA, APA	Benzenoids
343.119	6a,7,8,12a-Tetrahydroxy-3-methyl-2,3,4,5,6,6a,7,12a-octahydro-1,12-tetraphenedione	M-H	C19H20O6	0.342197	13.7576	AAR, ACA, APA, KNJ, ASU	Benzenoids
265.068	Dihydrocitrinone	M-H	C13H14O6	-14.899	1.18313	AAR, ACA, APA, KNJ, ASU	Benzenoids
467.124	Echoside B	M-H	C25H24O9	-8.88375	9.26232	ACA, APA, ASU	Benzenoids
437.154	4-[3-[(2E)-3,7-dimethylocta-2,6-dienyl]-2,6-dihydroxybenzoyl]-3-formyl-5-hydroxybenzoic acid	M-H	C25H26O7	-13.9714	14.0959	AAR, ASU	Benzenoids
357.203	5-[10-(3,5-dihydroxyphenyl)decyl]benzene-1,3-diol	M-H	C22H30O4	-10.5884	14.9748	AAR, ACA, KNJ	Benzenoids
515.157	2-(3,4-dihydroxyphenyl)ethyl 4-[2-[2-(3,4-dihydroxyphenyl)ethoxy]-2-oxoethyl]-5-hydroxy-4a,5,7,7a-tetrahydro-4H-furo[3,4-b]pyran-3-carboxylate	M-H	C26H28O11	2.26355	1.18318	AAR, ACA, APA, KNJ, ASU	Benzenoids
453.115	Echoside C	M-H	C24H22O9	-9.95046	16.3948	ACA, ASU, KCP	Benzenoids
585.126	Azepinostatin	M+Cl	C28H26N2O10	-4.51961	11.6957	APA	Benzenoids
473.085	[9-(hydroxymethyl)-4-[2-(4-hydroxyphenyl)acetyl]oxy-6-methyl-2,7-dioxo-3,3a,4,5,9a,9b-hexahydroazuleno[4,5-b]furan-3-yl]methanesulfonic acid	M-H2O-H	C23H24O10S	-12.239	12.4054	ACA, ASU	Benzenoids
391.226	(17Z)-Tricyclo[20.2.2.02,7]hexacosa-1(24),2(7),3,5,17,22,25-heptaene-3,5,24,25-tetrol	M-H2O-H	C26H34O4	-5.17748	20.6195	AAR, ACA, KNJ, ASU	Benzenoids
393.108	Benzoic acid, 2-hydroxy-6-[2-hydroxy-6-(hydroxymethyl)-4-methylphenoxy]-3-(3-methyl-2-buten-1-yl)-	M+Cl	C20H22O6	-7.17571	15.82	ACA	Benzenoids
425.284	2-methyl-2-(3-pentadecylphenoxy)propanoic acid	M+Cl	C25H42O3	3.34256	11.4253	AAR, KNJ, ASU	Benzenoids
343.084	Methyl Asterrate_methyl 2-hydroxy-6-(4-hydroxy-2-methoxy-6-methoxycarbonylphenoxy)-4-methylbenzoate_	M-H2O-H	C18H18O8	4.98849	5.98383	AAR, ASU	Benzenoids
323.094	Benz[3,4]anthra[1,2-b]oxirene-5,6-dione, 1a,2,3,4,5b,11,11a,11b-octahydro-10,11,11a-trihydroxy-3-methyl-	M-H2O-H	C19H18O6	3.05742	6.05145	AAR, APA, KNJ	Benzenoids
367.084	Terphenolide	M-H2O-H	C20H18O8	3.72802	5.07123	CAA, APA	Benzenoids
361.134	Methyl 4-(4,6-dihydroxy-5-methoxy-2,5-dimethyl-3-oxocyclohexen-1-yl)oxy-2-hydroxy-3,6-dimethylbenzoate	M-H2O-H	C19H24O8	13.2821	1.01417	AAR, ACA, KNJ	Benzenoids
323.088	Benz[3,4]anthra[1,2-b]oxirene-5,6-dione, 1a,2,3,4,5b,11,11a,11b-octahydro-10,11,11a-trihydroxy-3-methyl-	M-H2O-H	C19H18O6	-12.8233	6.76118	AAR, ACA, KNJ	Benzenoids
325.108	(3S,6R,6aS,7S)-6,6a,7,8-tetrahydroxy-3-methyl-3,4,5,6,7,12a-hexahydro-2H-benzo[a]anthracene-1,12-dione	M-H2O-H	C19H20O6	-1.31374	13.8252	APA	Benzenoids
409.096	5-(1,3-dihydroxy-3-methylbutyl)-2,4,18-trihydroxy-7,9,13-trioxapentacyclo[10.8.0.0³,¹⁰.0⁴,⁸.0¹⁴,¹⁹]icosa-1(12),2,5,10,14,16,18-heptaen-20-one	M-H2O-H	C22H20O9	6.65997	13.014	APA	Benzopyrans
341.1	2H-Benz[1,2]anthra[10,4a-b]oxirene-7,8(3H,12bH)-dione, 3a,4,5,6,7a,7b-hexahydro-2,3a,7b,12-tetrahydroxy-5-methyl-	M-H2O-H	C19H20O7	-8.16712	12.2705	APA	Benzenoids
341.098	2H-Benz[1,2]anthra[10,4a-b]oxirene-7,8(3H,12bH)-dione, 3a,4,5,6,7a,7b-hexahydro-2,3a,7b,12-tetrahydroxy-5-methyl-	M-H2O-H	C19H20O7	-13.2352	12	APA, KCP	Benzenoids
493.121	Methyl 2-(3-hydroxy-5-methoxy-9-methyl-8,13-dioxatricyclo[7.3.1.02,7]trideca-2,4,6-triene-4-carbonyl)-3,5-dimethoxybenzoate	M+Cl	C24H26O9	-12.3546	11.5607	APA	Benzenoids
327.269	3-[(Z)-heptadec-10-enyl]benzene-1,2-diol	M-H2O-H	C23H38O2	-0.455271	25.2468	KPF, KCP	Benzenoids
295.21	5-(8,11,14-pentadecatrienyl)resorcinol	M-H2O-H	C21H30O2	9.25041	24.5366	KPF, KCP	Benzenoids
179.039	Monuron	M-H2O-H	C9H11ClN2O	6.45098	14.3969	KPF, KCP	Benzenoids
313.066	Valdecoxib	M-H	C16H14N2O3S	1.97072	14.3969	KPF, KCP	Benzenoids
233.047	4-Nitrosodiphenylamine	M+Cl	C12H10N2O	-9.70549	13.079	KPF, KCP	Benzenoids
387.062	Leprapinic acid	M+Cl	C20H16O6	-6.43643	13.079	KPF, KCP	Benzenoids
227.095	Isoproturon-monodemethyl	M+Cl	C11H16N2O	-1.17051	14.9714	KPF, KCP	Benzenoids
373.083	Dimefuron	M+Cl	C15H19ClN4O3	-3.12607	15.1404	KPF, KCP	Benzenoids
211.028	Pemoline	M+Cl	C9H8N2O2	-2.36098	14.6335	KPF, KCP	Benzenoids
327.044	Polyporic acid	M+Cl	C18H12O4	3.72036	14.4307	KPF	Benzoquinone
193.054	Chlorotoluron	M-H2O-H	C10H13ClN2O	0.811666	14.5321	KPF	Benzenoids
379.059	Usnic acid	M+Cl	C18H16O7	-3.81872	3.71762	KPF, KCP	Benzenoids
123.002	4-Chloro-2-methylphenol	M-H2O-H	C7H7ClO	8.21361	7.16447	KPF	Benzenoids
243.102	1-(5,8-dimethoxy-2,2-dimethylchromen-6-yl)ethanone	M-H2O-H	C15H18O4	-0.604034	15.8843	KPF	Benzopyran
169.081	(3R)-8-hydroxy-3-(4-methoxyphenyl)-3,4-dihydroisochromen-1-one	M-H	C16H14O4	-2.91826	15.9181	KPF	Benzopyran
231.104	sorbicillin	M-H	C14H16O3	5.42783	15.8505	KPF	Benzenoids
247.061	Valsartan acid	M-H2O-H	C14H10N4O2	-6.11974	15.7491	KPF	Benzenoids
265.004	Asulam	M+Cl	C8H10N2O4S	-11.4067	3.44683	KCP	Benzenoids
220.135	Albuterol	M-H2O-H	C13H21NO3	14.9652	20.2444	KCP	Benzenoids
327.272	3-[(Z)-heptadec-10-enyl]benzene-1,2-diol	M-H2O-H	C23H38O2	5.93444	25.2136	KCP	Benzenoids
168.035	6-Aminoindazole	M+Cl	C7H7N3	-5.7874	17.135	KCP	Benzopyrazoles
487.201	Methyl (2R,4aR,4bS,10aS,10bS,12aR)-6,10b-dihydroxy-2,4b,7,7,10a,12a-hexamethyl-12-methylene-1,4,5,8-tetraoxo-1,4,4a,4b,5,7,8,9,10,10a,10b,11,12,12a-tetradecahydro-2H-naphtho[1,2-h]isochromene-2-carboxylate	M-H	C26H32O9	6.91379	8.75525	AAR, ACA, KNJ	Benzopyrans
497.194	1H-Furo[3,4-b]xanthene-9-propanoic acid, 3,5a,6,7,8,9,9a,10-octahydro-7-hydroxy-8-(1-hydroxy-1-methylethyl)-11-methoxy-4,5a,9-trimethyl-1-oxo-, (5aS,9R,9aR)-	M+Cl	C25H34O8	-0.86792	8.1469	ACA, KNJ, ASU	Benzopyrans
427.104	Rutilantinone	M-H	C22H20O9	1.69019	6.82877	AAR, ACA, ASU	Benzopyrans
571.12	Xanthoquinodin-A1	M-H	C31H24O11	-8.76578	14.5688	AAR, ACA, APA	Benzopyrans
451.138	Methyl 3-(3,4-dihydroxyphenyl)-2-[(2,2-dimethylchromen-6-yl)methyl]-4-methoxy-5-oxofuran-2-carboxylate	M-H	C25H24O8	-3.03401	0.946567	AAR, APA, ASU	Benzopyrans
495.174	2,20-Dihydroxy-13-methoxy-4,7,17,22,22-pentamethyl-5,10,21,23-tetraoxahexacyclo[18.2.1.0~1,17~.0~4,16~.0~6,14~.0~8,12~]tricosa-6(14),7,12-trien-11-one	M+Cl	C25H32O8	-11.0041	20.383	AAR, ACA, KNJ, ASU	Benzopyrans
271.062	3-(5-Acetyl-2-furyl)-5-methoxy-2-benzofuran-1(3H)-one	M-H	C15H12O5	1.57242	12.6077	AAR, KNJ,ACA	Benzofurans
325.149	Licarin A	M-H	C20H22O4	14.4332	10.1427	ACA, KNJ	Benzofurans
423.142	Eprosartan	M-H	C23H24N2O4S	8.59232	11.089	AAR, ACA	Benzoic acids
389.268	2-acetoxy-6-pentadecylbenzoic acid	M-H	C24H38O4	-3.5042	10.4452	AAR, ACA, APA, ASU	Benzoic acid
567.209	[(2R,3S,4S,5R,6S)-3,4,5-trihydroxy-6-[2-hydroxy-4,4,6,6-tetramethyl-2-(2-methylprop-1-enyl)-3,5-dioxocyclohexyl]oxyoxan-2-yl]methyl 3,4,5-trihydroxybenzoate	M-H	C27H36O13	1.35673	18.4903	AAR, APA, KNJ, ASU	Benzoic acids
261.149	2-(8-hydroxyoctyl)-6-methoxybenzoic acid	M-H2O-H	C16H24O4	-2.14329	15.82	APA, KNJ, ASU	Benzoic acids
565.189	1,3-Cyclohexanedione, 5-hydroxy-6-(2-hydroxy-2-methylpropylidene)-2,2,4,4-tetramethyl-5-[[6-O-(3,4,5-trihydroxybenzoyl)-beta-D-glucopyranosyl]oxy]-, (6Z)-	M-H2O-H	C27H36O14	-5.86522	17.4426	ASU	Benzoic acids
575.172	Peltatin-5-O-beta-D-glucopyranoside	M-H	C28H32O13	-8.44402	0.912833	AAR, ACA, ASU	Lignan
399.103	4-hydroxy-9-(4-hydroxy-3,5-dimethoxyphenyl)-5a,6,8a,9-tetrahydro-5H-[2]benzofuro[5,6-f][1,3]benzodioxol-8-one	M-H	C21H20O8	-14.7823	13.7915	APA, ASU	Lignan
505.181	[2-(4-hydroxy-3-methoxyphenyl)-4-[(4-hydroxy-3-methoxyphenyl)methyl]oxolan-3-yl]methyl (E)-3-(4-hydroxyphenyl)prop-2-enoate	M-H	C29H30O8	-11.4067	6.82877	AAR, ACA, KNJ	Lignan
419.168	6,7-bis(hydroxymethyl)-1-methoxy-8-(3,4,5-trimethoxyphenyl)-5,6,7,8-tetrahydronaphthalene-2,3-diol	M-H	C22H28O8	-7.63725	15.9887	AAR, APA	Lignans
719.161	Sagerinic acid	M-H	C36H32O16	-1.1695	6.08523	AAR, ASU	Lignan
359.149	Lariciresinol	M-H	C20H23O6	4.96525	1.01417	APA	Lignans
683.265	(1R,2S)-7-hydroxy-1-(4-hydroxy-3,5-dimethoxyphenyl)-2-N,3-N-bis[2-(4-hydroxyphenyl)ethyl]-6,8-dimethoxy-1,2-dihydronaphthalene-2,3-dicarboxamide	M-H	C38H40N2O10	5.93444	1.01417	ACA, APA, ASU	Lignans
557.163	Peltatin-5-O-beta-D-glucopyranoside	M-H2O-H	C28H32O13	-5.7874	0.980367	APA, ASU	Lignan
401.127	(E)-3-[4-[1,3-dihydroxy-1-(4-hydroxy-3-methoxyphenyl)propan-2-yl]oxy-3,5-dimethoxyphenyl]prop-2-enoic acid	M-H2O-H	C21H24O9	6.91379	14.9413	ACA, APA, KNJ, ASU	Lignans
371.117	[3-(4-hydroxy-3-methoxybenzoyl)-2,3-dimethyloxiran-2-yl]-(4-hydroxy-3-methoxyphenyl)methanone	M-H	C20H20O7	9.10175	1.01417	AAR, ASU	Lignans
419.141	(E)-3-[4-[1,3-dihydroxy-1-(4-hydroxy-3-methoxyphenyl)propan-2-yl]oxy-3,5-dimethoxyphenyl]prop-2-enoic acid	M-H	C21H24O9	13.9232	13.2168	AAR, ACA, APA, ASU	Lignans
381.102	4-hydroxy-9-(4-hydroxy-3,5-dimethoxyphenyl)-5a,6,8a,9-tetrahydro-5H-[2]benzofuro[5,6-f][1,3]benzodioxol-8-one	M-H2O-H	C21H20O8	9.47015	16.2591	APA	Lignan lactones
563.209	(2R,3R,4S,5S,6R)-2-[[7-hydroxy-1-(4-hydroxy-3,5-dimethoxyphenyl)-3-(hydroxymethyl)-6,8-dimethoxy-1,2,3,4-tetrahydronaphthalen-2-yl]methoxy]-6-(hydroxymethyl)oxane-3,4,5-triol	M-H2O-H	C28H38O13	-7.49818	16.9688	APA	Lignan glycosides
519.189	Cycloolivil glucoside	M-H2O-H	C26H34O12	3.51446	1.01417	APA	Lignan glycosides
581.217	Lyoniresinol 9'-O-glucoside	M-H	C28H38O13	-12.7669	12.4395	AAR, ACA, APA	Lignan glycosides
551.184	beta-D-Glucopyranoside, 2-methoxy-4-[tetrahydro-3a,6a-dihydroxy-4-(4-hydroxy-3-methoxyphenyl)-1H,3H-furo[3,4-c]furan-1-yl]phenyl	M-H	C26H32O13	13.5036	17.6791	AAR, ACA, ASU	Lignan glycosides
725.264	(2S,3R,4R,5R,6S)-2-[(2S,3R,4S,5S,6R)-4,5-dihydroxy-2-[4-[3-(4-hydroxy-3,5-dimethoxyphenyl)-1,3,3a,4,6,6a-hexahydrofuro[3,4-c]furan-6-yl]-2,6-dimethoxyphenoxy]-6-(hydroxymethyl)oxan-3-yl]oxy-6-methyloxane-3,4,5-triol	M-H	C34H46O17	-3.32321	5.67968	AAR, ACA, ASU	Lignan glycosides
711.241	(2R,3S,4S,5R,6S)-5-[(2S,3R,4R)-3,4-dihydroxy-4-(hydroxymethyl)oxolan-2-yl]oxy-6-[4-[(3R,6S)-3-(4-hydroxy-3,5-dimethoxyphenyl)-1,3,3a,4,6,6a-hexahydrofuro[3,4-c]furan-6-yl]-2,6-dimethoxyphenoxy]-2-(hydroxymethyl)oxane-3,4-diol	M-H	C33H44O17	-13.4559	1.45353	AAR, KNJ, ASU	Lignan glycosides
903.305	(2R,3R,4S,5S,6R)-2-[[(2R,3S,4S,5R,6S)-6-[4-[3-[3,5-dimethoxy-4-[(2S,3R,4S,5S,6R)-3,4,5-trihydroxy-6-(hydroxymethyl)oxan-2-yl]oxyphenyl]-1,3,3a,4,6,6a-hexahydrofuro[3,4-c]furan-6-yl]-2,6-dimethoxyphenoxy]-3,4,5-trihydroxyoxan-2-yl]methoxy]-6-(hydroxymethyl)oxane-3,4,5-triol	M-H	C40H56O23	-10.0249	1.04797	AAR,ACA, APA, KNJ, ASU	Lignan glycoside
587.157	Beta-D-Glucopyranoside, 2-methoxy-4-[tetrahydro-3a,6a-dihydroxy-4-(4-hydroxy-3-methoxyphenyl)-1H,3H-furo[3,4-c]furan-1-yl]phenyl	M+Cl	C26H32O13	6.42596	10.8846	AAR, APA	Lignan glycosides
903.315	(2R,3R,4S,5S,6R)-2-[[(2R,3S,4S,5R,6S)-6-[4-[3-[3,5-dimethoxy-4-[(2S,3R,4S,5S,6R)-3,4,5-trihydroxy-6-(hydroxymethyl)oxan-2-yl]oxyphenyl]-1,3,3a,4,6,6a-hexahydrofuro[3,4-c]furan-6-yl]-2,6-dimethoxyphenoxy]-3,4,5-trihydroxyoxan-2-yl]methoxy]-6-(hydroxymethyl)oxane-3,4,5-triol	M-H	C40H56O23	1.53993	1.0142	AAR	Lignan glycosides
435.082	4-hydroxy-9-(4-hydroxy-3,5-dimethoxyphenyl)-5a,6,8a,9-tetrahydro-5H-[2]benzofuro[5,6-f][1,3]benzodioxol-8-one	M+Cl	C21H20O8	-9.06258	15.9552	AAR, ACA, APA	Lignan lactones
395.112	β-peltatin	M-H2O-H	C22H22O8	-2.82173	10.2087	AAR, ACA, ASU	Lignan lactones
385.166	eudesmin	M-H	C22H26O6	-0.0932957	19.3657	KCP	Lignans
433.078	Fukinolic acid	M-H	C20H18O11	1.25456	12.2702	AAR, ACA, APA, KNJ	Hydroxycinnamic acids
779.213	Myricadenin A	M-H	C39H40O17	-8.02915	17.2735	AAR, ACA, APA, KNJ, ASU	Hydroxycinnamic acids
753.214	Disinapoylsucrose	M-H	C34H42O19	-14.5127	24.5399	APA, KNJ	Hydroxycinnamic acids
555.13	1-[4,5-dihydroxy-6-(hydroxymethyl)-3-[(E)-3-(4-hydroxyphenyl)prop-2-enoyl]oxyoxan-2-yl]oxy-6-hydroxy-7-methylidene-4a,5,6,7a-tetrahydro-1H-cyclopenta[c]pyran-4-carboxylic acid	M+Cl	C25H28O12	4.31136	6.35562	AAR	Hydroxycinnamic acids
583.147	Sibiricose A1	M+Cl	C23H32O15	5.6074	0.912767	ACA, KNJ, ASU	Hydroxycinnamic acids
789.202	3',6-Disinapoylsucrose	M+Cl	C34H42O19	0.705192	1.65637	AAR,ACA, KNJ, ASU	Hydroxycinnamic acids
459.134	Calceolarioside B	M-H2O-H	C23H26O11	8.70132	6.76118	AAR, APA, ASU	Hydroxycinnamic acid
205.053	Sinapinic acid	M-H2O-H	C11H12O5	12.6507	7.80895	ACA, ASU	Hydroxycinnamic acids
523.115	Hexopyranose, 2-O-hexopyranosyl-6-O-[(2E)-3-(4-hydroxyphenyl)-1-oxo-2-propen-1-yl]-	M+Cl	C21H28O13	-14.8813	10.1073	AAR	Hydroxycinnamic acids
207.069	3,4-Dimethoxycinnamic acid	M-H	C11H12O4	12.4726	6.79647	AAR, ACA, APA, KNJ, ASU	Hydroxycinnamic acids
679.226	(1aS,1bS,2S,5aR,6S,6aS)-6-({3-O-Acetyl-6-deoxy-4-O-[(2E)-3-phenyl-2-propenoyl]-alpha-L-mannopyranosyl}oxy)-1a-(hydroxymethyl)-1a,1b,2,5a,6,6a-hexahydrooxireno[4,5]cyclopenta[1,2-c]pyran-2-yl beta-L-glucopyranoside	M-H	C32H40O16	2.63644	0.946567	APA, ASU, KNJ	Cinnamic acids
147.047	trans-Cinnamic acid	M-H	C9H8O2	10.5585	8.8581	AAR, ACA, APA, KNJ, ASU	Cinnamic acids
471.156	alpha-D-Glucopyranoside, 4-O-[(2E)-1-oxo-3-phenyl-2-propen-1-yl]-beta-D-fructofuranosyl	M-H	C21H28O12	11.8096	6.79498	AAR, ASU	Cinnamic acids
721.24	(1aS,1bS,2S,5aR,6S,6aS)-6-({2,3-Di-O-acetyl-6-deoxy-4-O-[(2E)-3-phenyl-2-propenoyl]-alpha-L-mannopyranosyl}oxy)-1a-(hydroxymethyl)-1a,1b,2,5a,6,6a-hexahydrooxireno[4,5]cyclopenta[1,2-c]pyran-2-yl beta-D-glucopyranoside	M-H	C34H42O17	6.97792	0.946533	ACA, APA, KNJ, ASU	Cinnamic acids
703.204	[6-[[1a-(hydroxymethyl)-2-[3,4,5-trihydroxy-6-(hydroxymethyl)oxan-2-yl]oxy-2,5a,6,6a-tetrahydro-1bH-oxireno[5,6]cyclopenta[1,3-c]pyran-6-yl]oxy]-4,5-dihydroxy-2-methyloxan-3-yl] (E)-3-(4-methoxyphenyl)prop-2-enoate	M+Cl	C31H40O16	4.37512	1.01417	AAR, ACA	Cinnamic acids
733.218	beta-D-Glucopyranoside, 6-[[6-deoxy-3-O-[(2E)-3-(3,4-dimethoxyphenyl)-1-oxo-2-propen-1-yl]-alpha-L-mannopyranosyl]oxy]-1a,1b,2,5a,6,6a-hexahydro-1a-(hydroxymethyl)oxireno[4,5]cyclopenta[1,2-c]pyran-2-yl	M+Cl	C32H42O17	9.53559	13.8591	ACA, ASU	Cinnamic acids
323.078	Caffeic acid hexoside	M-H2O-H	C15H18O9	6.42596	3.7514	KPA, KCP	Hydroxycinnamic acids
221.047	(3R,4S)-4,6,8-trihydroxy-7-methoxy-3-methyl-3,4-dihydroisochromen-1-one	M-H2O-H	C11H12O6	1.53993	16.763	KPF	Hydroxycinnamic acids
219.068	3,4,5-trimethoxycinnamic acid	M-H2O-H	C12H14O5	-9.06258	16.763	KPF	Hydroxycinnamic acids
263.055	Feruloyl Lactate	M-H2O-H	C13H14O7	-2.82173	16.7967	KPA, KCP	Hydroxycinnamic acids
593.25	N,N'-Bis(sinapoyl)spermidine	M+Cl	C29H40N3O8	-0.0932957	17.2361	KPA, KCP	Hydroxycinnamic acids
421.103	3H-Furo[4,3,2-de]indeno[4,5-h]-2-benzopyran-3,6,9-trione, 1,6b,7,8,9a,10,11,11b-octahydro-11-hydroxy-1-(methoxymethyl)-9a,11b-dimethyl-, (1S,6bR,9aS,11R,11bR)-	M+Cl	C21H22O7	1.25456	14.2308	APA	Steroids
491.308	2,3,14-trihydroxy-10,13-dimethyl-17-(2,3,6,7-tetrahydroxy-5,6-dimethylheptan-2-yl)-2,3,4,5,9,11,12,15,16,17-decahydro-1H-cyclopenta[a]phenanthren-6-one	M-H2O-H	C28H46O8	-8.02915	14.2988	APA	Steroids
373.271	Deoxycholic acid	M-H2O-H	C24H40O4	-10.3813	15.4818	AAR	Steroids
385.13	3H-Furo[4,3,2-de]indeno[4,5-h]-2-benzopyran-3,6,9-trione, 1,6b,7,8,9a,10,11,11b-octahydro-11-hydroxy-1-(methoxymethyl)-9a,11b-dimethyl-, (1S,6bR,9aS,11R,11bR)-	M-H	C21H22O7	1.83155	14.3999	AAR, APA, ASU	Steroids
561.339	[(6R)-6-hydroxy-2-methyl-5-oxo-6-[(2S,3S,9R,13R,14S,16R)-2,3,16-trihydroxy-4,4,9,13,14-pentamethyl-11-oxo-1,2,3,7,8,10,12,15,16,17-decahydrocyclopenta[a]phenanthren-17-yl]heptan-2-yl] acetate	M-H	C32H50O8	-7.66789	16.6314	ACA, ASU	Steroids
483.309	(2S,3S,9R,13R,14S,16R)-2,3,16-trihydroxy-17-[(2R)-2-hydroxy-6-methyl-3-oxohept-6-en-2-yl]-4,4,9,13,14-pentamethyl-1,2,3,7,8,10,12,15,16,17-decahydrocyclopenta[a]phenanthren-11-one	M-H2O-H	C30H46O6	-4.68314	10.6818	KNJ, ASU	Steroids
663.379	(2S,3S,9R,13R,14S,16R)-2,16-dihydroxy-17-[(2R)-2-hydroxy-6-methyl-3-oxohept-6-en-2-yl]-4,4,9,13,14-pentamethyl-3-[(2R,3R,4S,5S,6R)-3,4,5-trihydroxy-6-(hydroxymethyl)oxan-2-yl]oxy-1,2,3,7,8,10,12,15,16,17-decahydrocyclopenta[a]phenanthren-11-one	M-H	C36H56O11	5.5665	13.251	AAR, ASU	Steroids
493.313	(2S,3R,5R,10R,13R,14S,17S)-2,3,14-trihydroxy-10,13-dimethyl-17-[(2R,3R,5R)-2,3,6-trihydroxy-5,6-dimethylheptan-2-yl]-2,3,4,5,9,11,12,15,16,17-decahydro-1H-cyclopenta[a]phenanthren-6-one	M-H	C28H46O7	-8.49301	20.383	ACA, KNJ, ASU	Steroids
501.325	(2S,3S,9R,13R,14S,16R)-2,3,16-trihydroxy-17-[(2R)-2-hydroxy-6-methyl-3-oxohept-6-en-2-yl]-4,4,9,13,14-pentamethyl-1,2,3,7,8,10,12,15,16,17-decahydrocyclopenta[a]phenanthren-11-one	M-H	C30H46O6	5.77074	11.7633	AAR	Steroids
575.246	Methyl 5,6-diacetoxy-10-hydroxy-2,4b,7,7,10a,12a-hexamethyl-12-methylene-1,4,8-trioxohexadecahydro-2H-naphtho[1,2-h]isochromene-2-carboxylate	M-H	C30H40O11	-6.98713	23.4265	ACA, KNJ, ASU	Steroid
781.428	9,19-Cyclolanost-24-en-26-oic acid, 3-[(2-O-hexopyranosylpentopyranosyl)oxy]-12,15-dihydroxy-, (3beta,8xi,9beta,24E)-	M-H	C41H66O14	-12.9155	17.3422	AAR, ACA	Steroid
693.312	3-{[6-Deoxy-4-O-(beta-D-glucopyranosyl)-alpha-L-mannopyranosyl]oxy}-14,16-dihydroxy-19-oxocard-20(22)-enolide	M-H2O-H	C35H52O15	-1.29294	26.4	APA	Steroid lactones
733.322	3-[(3S,5S,8R,10S,13R,14S,17R)-3-[4,5-dihydroxy-6-(hydroxymethyl)-3-[3,4,5-trihydroxy-6-(hydroxymethyl)oxan-2-yl]oxyoxan-2-yl]oxy-14-hydroxy-10,13-dimethyl-1,2,3,4,5,6,7,8,9,11,12,15,16,17-tetradecahydrocyclopenta[a]phenanthren-17-yl]-2H-furan-5-one	M+Cl	C35H54O14	2.12435	19.0987	AAR, ACA, APA	Steroid lactones
523.176	Terretonin	M+Cl	C26H32O9	3.42124	22.8508	APA	Steroid lactones
483.163	1H,3H-Oxireno[c]pyrano[4'',3'':2',3']furo[3',4':5,6]naphtho[1,2-d]pyran-3,8,10(6H,9aH)-trione, 12-(3-furanyl)-4,4a,8a,12,12a,13,14,14a-octahydro-7-hydroxy-6,6,8a,12a-tetramethyl-, (4aS,8aR,8bR,9aS,12S,12aS,14bR)-	M-H	C26H28O9	-7.26335	10.6818	ACA, APA, KNJ	Steroid lactones
709.423	[17-(2,6-dihydroxy-6-methyl-3-oxoheptan-2-yl)-3-hydroxy-4,4,9,13,14-pentamethyl-2-[3,4,5-trihydroxy-6-(hydroxymethyl)oxan-2-yl]oxy-2,3,7,8,10,11,12,15,16,17-decahydro-1H-cyclopenta[a]phenanthren-16-yl] acetate	M-H	C38H62O12	8.57763	18.2537	KNJ, ASU	Steroidal glycosides
723.389	[(6R)-6-[(2S,3S,9R,13R,14S,16R)-2,16-dihydroxy-4,4,9,13,14-pentamethyl-11-oxo-3-[(2R,3R,4S,5S,6R)-3,4,5-trihydroxy-6-(hydroxymethyl)oxan-2-yl]oxy-1,2,3,7,8,10,12,15,16,17-decahydrocyclopenta[a]phenanthren-17-yl]-6-hydroxy-2-methyl-5-oxoheptan-2-yl] acetate	M-H	C38H60O13	-10.3171	14.2647	ACA, KNJ, ASU	Steroidal glycosides
797.423	Pregn-5-en-20-one, 3-[[O--6-deoxyhexopyranosyl-(1->4)-O--2,6-dideoxy-3-O-methylhexopyranosyl-(1->4)-2,6-dideoxy-3-O-methylhexopyranosyl]oxy]-11,12,14-trihydroxy-, (3beta,8xi,9xi,12beta,14beta)-	M-H	C41H66O15	-12.8012	26.3005	AAR, ACA	Steroidal glycosides
499.281	2-Deoxycrustecdysone	M+Cl	C27H44O6	-5.30724	17.5406	KCP	Steroids
485.252	Andrastin A	M-H	C28H38O7	-6.09444	18.7235	KCP	Steroids
403.137	Dehydroisoandrosterone sulfate	M+Cl	C19H28O5S	5.26323	19.4333	KCP	Steroids
381.315	Cholest-4,6-Dien-3-One	M-H	C27H42O	-2.95252	23.7604	KCP	Steroids
367.337	Cholestan-3-One	M-H2O-H	C27H46O	0.0519848	25.2812	KPF, KCP	Steroids
447.359	Ergosterol Acetate	M-H2O-H	C32H50O2	-9.21752	28.5931	KCP	Steroids
365.214	Resibufogenin	M-H2O-H	C24H32O4	9.38787	23.5238	KPF, KCP	Steroids
341.286	Ursocholanic Acid	M-H2O-H	C24H40O2	3.82473	22.1713	KPF, KCP	Steroids
469.257	Withanone	M-H	C28H38O6	-5.29495	21.5968	KCP	Steroids
357.184	Desoximetasone	M-H2O-H	C22H29FO4	-7.75017	15.1741	KCP	Steroids
753.363	[(1R,3R,10S,13R,14S,17R)-3-[(2R)-5-(3,5-dihydroxy-4-methoxy-6-methyloxan-2-yl)oxy-3,4-dihydroxy-6-(hydroxymethyl)oxan-2-yl]oxy-14-hydroxy-10,13-dimethyl-17-(5-oxo-2H-furan-3-yl)-1,2,3,4,5,6,7,8,9,11,12,15,16,17-tetradecahydrocyclopenta[a]phenanthren-1-yl] acetate	M-H	C38H58O15	-1.29294	21.157	KPF	Steroids
497.331	Fusidic Acid	M-H2O-H	C31H48O6	2.12435	23.5903	KPF	Steroids
425.21	Digoxigenin	M+Cl	C23H34O5	3.42124	22.306	KPF	Steroids
291.177	Mestranol	M-H2O-H	C21H26O2	-7.26335	22.6778	KPF	Steroids
293.193	Norgestrel	M-H2O-H	C21H28O2	8.57763	23.7255	KPF	Steroids
863.436	Spirostane -2H, + 1O, O-Hex-dHex	M-H2O-H	C45H70O17	5.77074	29.6744	KPF	Steroids
595.166	2-(beta-D-Glucopyranosyloxy)benzyl 3-(hexopyranosyloxy)-6-hydroxy-2-methoxybenzoate	M-H2O-H	C27H34O16	-1.79912	1.08175	APA	Carbohydrates
459.109	2-Cyclohexene-1-carboxylic acid, 1-hydroxy-6-oxo-, [2-(beta-D-glucopyranosyloxy)phenyl]methyl ester	M+Cl	C20H24O10	6.82312	12.4395	APA	Carbohydrates
887.272	Ballotetroside	M-H	C39H52O23	4.79639	5.64588	AAR, APA, KNJ, ASU,	Carbohydrates
537.204	3-Hydroxy-1-(3-hydroxy-4-methoxyphenyl)-2-{4-[(1E)-3-hydroxy-1-propen-1-yl]-2-methoxyphenoxy}propyl beta-D-glucopyranoside	M-H	C26H34O12	10.9256	1.01417	APA	Carbohydrates
353.087	Clove-3	M-H	C16H18O9	-3.074	9.49887	AAR, ACA, APA, ASU	Carbohydrates
405.124	4-Hydroxy-2-(hydroxymethyl)phenyl 2-O-benzoyl-beta-D-glucopyranoside	M-H	C20H22O9	12.0983	8.01172	AAR, APA	Carbohydrates
341.109	Sucrose	M-H	C12H22O11	9.64277	18.0839	AAR, ACA, APA, KNJ, ASU	Carbohydrates
181.074	Dulcitol	M-H	C6H14O6	13.7844	0.912833	AAR, ACA, KNJ, ASU	Carbohydrates
341.108	Trehalose	M-H	C12H22O11	-3.45766	10.8187	ACA, APA, ASU	Carbohydrates
591.266	(2S,3R,4S,5S,6R)-2-[4,6-dihydroxy-2-nonyl-3-[(2S,3R,4S,5S,6R)-3,4,5-trihydroxy-6-(hydroxymethyl)oxan-2-yl]oxyphenoxy]-6-(hydroxymethyl)oxane-3,4,5-triol	M-H	C27H44O14	0.133827	9.87237	ACA	Carbohydrates
533.181	(2E)-3-[4-(beta-D-Glucopyranosyloxy)-3,5-dimethoxyphenyl]-2-propen-1-yl beta-D-glucopyranoside	M-H	C23H34O14	-12.5668	1.08182	ACA, KNJ	Carbohydrates
473.162	4-Allyl-2-(beta-D-glucopyranosyloxy)phenyl beta-D-glucopyranoside	M-H	C21H30O12	-9.93926	1.01422	AAR, ACA, KNJ, ASU	Carbohydrates
539.15	Aloeresin A	M-H	C28H28O11	-11.3986	1.01422	AAR, ACA, KNJ	Carbohydrates
535.186	[4-[3,4,5-trihydroxy-6-(hydroxymethyl)oxan-2-yl]oxyphenyl]methyl 3-acetyloxy-2-hydroxy-2-[(4-hydroxyphenyl)methyl]butanoate	M-H	C26H32O12	6.72866	0.980367	ACA, APA, ASU	Carbohydrates
925.285	[2-[4-[3,4-dihydroxy-6-methyl-5-(3,4,5-trihydroxy-6-methyloxan-2-yl)oxyoxan-2-yl]oxy-3-hydroxy-6-(hydroxymethyl)-5-[(E)-3-(4-hydroxyphenyl)prop-2-enoyl]oxyoxan-2-yl]oxy-3,4-dihydroxy-5-(hydroxymethyl)oxolan-2-yl]methyl (E)-3-(4-hydroxyphenyl)prop-2-enoate	M-H	C42H54O23	-13.9191	1.4536	ACA, APA, ASU	Carbohydrates
583.159	Henryoside	M-H	C26H32O15	-13.2167	9.49888	AAR, ACA, APA, KNJ	Carbohydrates
424.918	5-PHOSPHO-D-RIBOSE 1-DIPHOSPHATE	M+Cl	C5H13O14P3	-9.48449	0.845183	AAR, ACA, APA, ASU	Carbohydrates
487.173	D-Glucitol, 1,5-anhydro-1-C-[2,6-dihydroxy-3-(methoxycarbonyl)-4-[(3Z,5Z)-3,5-nonadien-1-yl]phenyl]-, (1S)-	M+Cl	C23H32O9	-1.48923	15.3131	AAR, KNJ	Carbohydrates
241.015	D-FRUCTOSE 6-PHOSPHATE	M-H2O-H	C6H13O9P	13.606	12.5744	ACA, APA, KNJ, ASU	Carbohydrates
529.241	5-[5-[3,4-dihydroxy-5-(hydroxymethyl)oxolan-2-yl]oxy-3-hydroxy-6-methyloctanoyl]oxy-3-hydroxy-6-methyloctanoic acid	M+Cl	C23H42O11	-1.83596	22.7494	AAR, ACA	Carbohydrates
497.174	[3,4,5-trihydroxy-6-[(3,4,5-trihydroxyoxan-2-yl)oxymethyl]oxan-2-yl] 2,6,6-trimethylcyclohexene-1-carboxylate	M+Cl	C21H34O11	-11.3507	22.7832	ACA, KNJ	Carbohydrates
525.097	Hyemaloside B	M-H2O-H	C26H24O13	-12.8222	6.01765	ACA, APA, KNJ	Carbohydrates
571.162	[4-[3,4,5-trihydroxy-6-(hydroxymethyl)oxan-2-yl]oxyphenyl]methyl 3-acetyloxy-2-hydroxy-2-[(4-hydroxyphenyl)methyl]butanoate	M+Cl	C26H32O12	6.32104	6.22043	AAR, KNJ, ASU	Carbohydrates
359.079	Naphtho[2,3-c]furan-1(3H)-one, 8-(beta-D-glucopyranosyloxy)-9-hydroxy-	M-H2O-H	C18H18O9	5.01257	0.980367	ACA, KNJ	Carbohydrates
557.163	Podophyllotoxin glucoside	M-H2O-H	C28H32O13	-5.7874	0.980367	APA, ASU	Carbohydrates
475.155	[4-[3,4,5-trihydroxy-6-(hydroxymethyl)oxan-2-yl]oxyphenyl]methyl 2,3-dihydroxy-2-[(4-hydroxyphenyl)methyl]butanoate	M-H2O-H	C24H30O11	-12.683	1.04797	ASU	Carbohydrates
481.062	Paederoside	M+Cl	C18H22O11S	9.96348	1.11557	AAR, ASU	Carbohydrates
751.257	Cassifolioside	M-H2O-H	C35H46O19	14.9382	1.62258	ACA, ASU	Carbohydrates
461.119	2-(beta-D-Glucopyranosyloxy)benzyl 1,6-dihydroxy-2-cyclohexene-1-carboxylate	M+Cl	C20H26O10	-6.30547	6.49082	ACA, APA, KNJ	Carbohydrates
529.149	[4-[3,4,5-trihydroxy-6-(hydroxymethyl)oxan-2-yl]oxyphenyl]methyl 2,3-dihydroxy-2-[(4-hydroxyphenyl)methyl]butanoate	M+Cl	C24H30O11	2.08536	6.76118	SU, PA	Carbohydrates
403.196	(2R,3S,4S,5R,6R)-2-[[(2R,3R,4R)-3,4-dihydroxy-4-(hydroxymethyl)oxolan-2-yl]oxymethyl]-6-oct-1-en-3-yloxyoxane-3,4,5-triol	M-H2O-H	C19H34O10	-2.08625	7.50473	CA, RJ	Carbohydrates
433.186	D-Glucitol, 1,5-anhydro-1-C-[2,6-dihydroxy-3-(methoxycarbonyl)-4-[(3Z,5Z)-3,5-nonadien-1-yl]phenyl]-, (1S)-	M-H2O-H	C23H32O9	-2.08151	12.1013	SU	Carbohydrates
243.027	Sorbitol 6-phosphate	M-H2O-H	C6H15O9P	9.38787	3.41342	KP, KT	Carbohydrates
457.048	Trehalose 6-phosphate	M+Cl	C12H23O14P	3.82473	16.1884	KPF	Carbohydrates
459.05	1-Methoxy-3-indolylmethyl glucosinolate	M-H2O-H	C17H22N2O10S2	-5.29495	19.1624	KPF	Carbohydrates
279.087	Picein	M-H2O-H	C14H18O7	-7.75017	12.2003	KCP	Carbohydrates
423.178	(-)-Corchoionoside A	M+Cl	C19H32O8	-1.29294	20.9208	KCP	Carbohydrates
519.184	(2R,3S,10S)-3,13-dihydroxy-2-[(1S)-1-hydroxyheptyl]-10-[(R)-hydroxy-(6-oxo-2,3-dihydropyran-2-yl)methyl]-6,14-dioxatricyclo[10.3.0.04,8]pentadeca-1(12),4(8)-diene-5,7,15-trione	M-H	C26H32O11	2.12435	1.01417	ASU	Carboxylic acids
575.381	5-[5-(3,5-dihydroxydecanoyloxy)-3-hydroxydecanoyl]oxy-3-hydroxydecanoic acid	M-H	C30H56O10	1.71685	19.6394	AAR, ACA, ASU	Carboxylic acids
679.256	2-[[2-(1,3-dicarboxypropyl)-6,6,9a-trimethyl-5-[(2E,4E,6E)-octa-2,4,6-trienoyl]oxy-1-oxo-4,5,5a,7,8,9-hexahydro-3H-benzo[e]isoindol-4-yl]amino]pentanedioic acid	M+Cl	C33H44N2O11	-12.2695	19.6394	AAR, ACA, APA	Carboxylic acids
233.02	Vanillylmandelic acid	M+Cl	C9H10O5	-13.5031	6.05145	ACA, KNJ, ASU	Carboxylic Acids
625.276	2-[[2-(1,3-dicarboxypropyl)-6,6,9a-trimethyl-5-[(2E,4E,6E)-octa-2,4,6-trienoyl]oxy-1-oxo-4,5,5a,7,8,9-hexahydro-3H-benzo[e]isoindol-4-yl]amino]pentanedioic acid	M-H2O-H	C33H44N2O11	-1.6528	9.36368	KNJ	Carboxylic acids
835.36	Cyclo[glycylprolyltryptophylglycyl-beta-hydroxy-3-(3-methyl-2-buten-1-yl)tyrosylglycylvalyl]	M+Cl	C41H52N8O9	6.04623	9.56647	ACA, APA, ASU	Carboxylic acids
519.188	(2R,3S,10S)-3,13-dihydroxy-2-[(1S)-1-hydroxyheptyl]-10-[(R)-hydroxy-(6-oxo-2,3-dihydropyran-2-yl)methyl]-6,14-dioxatricyclo[10.3.0.04,8]pentadeca-1(12),4(8)-diene-5,7,15-trione	M-H	C26H32O11	1.22708	23.1211	ASU	Carboxylic acids
501.247	1-[(2E,4E)-6,7-Dihydroxy-2,4-octadienoyl]prolyl-N-methylvalyl-N~2~-methylalaninamide	M+Cl	C23H38N4O6	-3.8854	13.1154	APA	Carboxylic acids
815.389	2,3,4,5,6-pentahydroxyhexyl 2-[2-[2-[2-(2-acetyloxy-3-methylbutanoyl)oxy-3-methylpentanoyl]oxy-3-methylpentanoyl]oxy-3-methylpentanoyl]oxy-3-methylpentanoate	M+Cl	C37H64O17	6.45058	11.8986	APA	Carboxylic acids
803.444	2-[5-[2-[2-[5-[2-[2-[5-[2-[2-[5-(2-hydroxybutyl)oxolan-2-yl]propanoyloxy]propyl]oxolan-2-yl]propanoyloxy]propyl]oxolan-2-yl]propanoyloxy]propyl]oxolan-2-yl]propanoic acid	M+Cl	C41H68O13	11.3008	17.8815	APA	Carboxylic acids
554.386	methyl 3-hydroxy-2-[[3-hydroxy-2-[[2-[(3-hydroxy-2,4-dimethyltetradecanoyl)amino]-3-methylbutanoyl]amino]butanoyl]amino]propanoate	M-H2O-H	C29H55N3O8	8.45246	17.3069	APA	Carboxylic acids
553.154	4-[7-acetyloxy-5-chloro-3-[(1E,3E)-3,5-dimethylhepta-1,3-dienyl]-7-methyl-6,8-dioxoisoquinolin-2-yl]-5-amino-5-oxopentanoic acid	M+Cl	C26H31ClN2O7	5.44103	5.30712	APA	Carboxylic acids
311.151	4-decyl-3-hydroxy-5-oxooxolane-2,3-dicarboxylic acid	M-H2O-H	C16H26O7	4.49112	29.5732	KPF, KCP	Carboxylic acids
291.027	Piscidic Acid	M+Cl	C11H12O7	-4.40636	18.487	KPF, KCP	Carboxylic acids
725.346	Fumonisin La4	M+Cl	C34H58O14	-8.97005	20.7856	KCP	Carboxylic acids
447.146	[4,8-dihydroxy-3-(3-methoxy-3-oxoprop-1-en-2-yl)-8a-methyl-5-oxo-1,2,3,4,4a,6,7,8-octahydronaphthalen-2-yl] 3,4-dihydroxy-2-methylidenebutanoate	M+Cl	C20H28O9	2.73302	15.0728	KCP	Carboxylic acids
209.011	quinoxaline-2-carboxylic acid	M+Cl	C9H6N2O2	6.27059	16.3912	KPF	Carboxylic acids
207.016	Isocitric acid	M-H	C6H8O8	1.7073	7.67172	KPF	Carboxylic acids
379.195	Clausarin	M-H	C24H28O4	10.3763	19.3014	ACA, KNJ, ASU	Coumarins
377.112	4-hydroxy-5-methyl-3-[2-methyl-1-(4-methyl-5-oxooxolan-2-yl)but-3-en-2-yl]chromen-2-one	M+Cl	C20H22O5	-11.8929	16.4624	AAR, ASU, APA	Coumarins
609.107	Edgeworoside A	M-H2O-H	C33H24O13	4.67908	1.38593	ASU	Coumarins
425.194	8-(2,4-dihydroxy-6-pentylphenoxy)-6-hydroxy-3-pentylisochromen-1-one	M-H	C25H30O6	-7.22494	10.7173	AAR, ACA, KNJ, ASU, APA	Isocoumarins
407.149	[8,8-dimethyl-9-(3-methylbut-2-enoyloxy)-2-oxo-9,10-dihydropyrano[2,3-f]chromen-10-yl] 3-methylbut-2-enoate	M-H2O-H	C24H26O7	-2.08625	21.0894	KPF	Coumarins
407.149	Archangelicine	M-H2O-H	C24H26O7	-2.08151	21.0894	KPF	Coumarins
221.047	isofraxidin	M-H	C11H10O5	9.38787	14.4307	KPF	Coumarin
293.027	Ethofumesate-2-hydroxy	M+Cl	C11H14O5S	3.82473	15.1066	KPF	Coumarin
229.088	Olivetonide	M-H2O-H	C14H16O4	-5.29495	16.763	KPF, KCP	Coumarins
1245.08	columbianetin	M-H	C14H14O4	-7.75017	16.7292	KPF, KCP	Coumarins
257.081	Capensine	M-H2O-H	C15H16O5	-1.29294	15.8843	KPF, KCP	Coumarins
327.081	Coumatetralyl	M+Cl	C19H16O3	2.73302	15.7491	KPF, KCP	Coumarins
417.186	Colladonin	M+Cl	C24H30O4	6.27059	21.2587	KCP	Coumarin
335.081	2-(4a,9,10a-trihydroxy-1-methyl-5,10-dioxo-3,4-dihydro-1H-benzo[g]isochromen-3-yl)acetic acid	M-H	C16H16O8	11.4123	0.912767	AAR, ASU, APA	Naphthopyrans
517.118	Cephalochromin	M-H	C28H22O10	7.42475	14.9075	AAR, KNJ	Naphthopyrans
511.214	Dihydrogedunic Acid, Methyl Ester	M+Cl	C26H36O8	1.7073	14.9376	KPF	Naphthopyrans
395.101	Futalosine	M-H2O-H	C19H18N4O7	3.45734	8.72145	AAR, ACA	Nucleosides
431.106	2,4(1H,3H)-Pyrimidinedione, 1-[2-O-acetyl-3-O-(4-hydroxy-2-methoxy-6-methylbenzoyl)pentofuranosyl]-	M-H2O-H	C20H22N2O10	-8.38469	13.1154	APA	Nucleosides
655.145	2-[5-[[4-acetyloxy-5-(2,4-dioxopyrimidin-1-yl)-3-(4-hydroxy-2-methoxy-6-methylbenzoyl)oxyoxolan-2-yl]methoxycarbonyl]-2-hydroxyphenoxy]prop-2-enoic acid	M-H	C30H28N2O15	4.28995	1.38593	AAR, ACA, APA, ASU	Nucleosides
243.064	Uridine	M-H	C9H12N2O6	8.63556	7.77663	AAR, ACA, KNJ, ASU,APA	Nucleosides
463.135	Kioukasin A	M-H	C21H24N2O10	-2.73386	4.96987	AAR	Nucleosides
281.086	3'-O-Methylinosine	M-H	C11H14N4O5	-11.257	11.1887	AAR, APA, KNJ, APA, KPF, KCP	Nucleosides
299.026	2',2'-Difluoro-2'-deoxyuridine	M+Cl	C9H10F2N2O5	-8.97005	29.6406	KPF, KCP	Nucleotides
445.129	Kiukasin A	M-H2O-H	C21H24N2O10	2.73302	15.5122	KCP	Nucleotides
713.23	15-(2-Amino-2-oxoethyl)-10,11,23-trihydroxy-18-[(3-methyl-2-oxopentanoyl)amino]-9,14,17-trioxo-N-[(1Z)-1-propen-1-yl]-8,13,16-triazatetracyclo[18.3.1.0~2,7~.0~6,10~]tetracosa-1(24),2,4,6,20,22-hexaene-12-carboxamide	M+Cl	C33H38N6O10	-5.99073	1.01417	APA	Amino acids
445.155	Methyl 3-(3,4-dihydroxy-2,2-dimethyl-1-oxo-3aH-imidazo[1,2-a]indol-4-yl)-2-(4-oxoquinazolin-3-yl)propanoate	M-H2O-H	C24H24N4O6	7.79033	13.2845	AAR, ACA, KNJ, ASU	Amino acids
465.271	1-[(2E,4E)-6,7-Dihydroxy-2,4-octadienoyl]prolyl-N-methylvalyl-N~2~-methylalaninamide	M-H	C23H38N4O6	-0.82605	11.3577	AAR, ACA, KCP	Amino acid
475.196	1H-Imidazo[1,2-a]indole-9-propanoic acid, 2,3,9,9a-tetrahydro-9-hydroxy-2-(2-methylpropyl)-3-oxo-alpha-(4-oxo-3(4H)-quinazolinyl)-, methyl ester	M-H	C26H28N4O5	-6.14128	9.6693	ACA	Amino acids
533.367	6-(diaminomethylideneamino)-2-[[(4E,6E,12E,14E)-3-hydroxy-2-(hydroxymethyl)-8,10,16-trimethyloctadeca-4,6,12,14-tetraenoyl]amino]hexanoic acid	M-H	C29H50N4O5	-6.88143	23.9653	AAR, APA	Amino acids
686.31	Ferrichrome	M-H	C27H45N9O12	-2.03892	15.7859	AAR, APA	Amino acid
239.06	Tryptophan	M+Cl	C11H12N2O2	2.73302	19.8727	AAR, APA, KPF	Amino acid
179.045	Mimosine	M-H2O-H	C8H10N2O4	6.27059	26.3288	KPF, KCP	Amino acid
337.065	Bisdethiobis(methylthio)gliotoxin	M-H2O-H	C15H20N2O4S2	1.7073	15.7491	KPF	Amino acid
232.038	3,4-Dihydroxyphenylalanine	M+Cl	C9H11NO4	10.3763	16.3912	KPF	Amino acid
431.135	Tryptoquivaline L	M-H	C23H20N4O5	-11.8929	5.5783	AAR, ASU, APA	Alkaloids
494.225	Cytochalasine	M-H	C28H33NO7	4.67908	8.38352	APA, KNJ	Alkaloids
217.055	Harmane	M+Cl	C12H10N2	6.7747	12.91	KCP	Alkaloids
275.153	Koumidine	M-H2O-H	C19H22N2O	-7.60593	17.135	KCP	Alkaloids
401.139	13-Methylpalmatine	M+Cl	C22H24NO4	-1.76005	19.3995	KCP	Alkaloids
697.337	Subsessiline	M-H2O-H	C43H48N4O6	7.6772	19.501	KPF	Alkaloids
399.192	Reserpic acid	M-H	C22H28N2O5	8.28903	17.8782	KPF	Alkaloids
233.047	Harmol	M+Cl	C12H10N2O	13.8755	15.7491	KPF	Alkaloids
349.113	Curcumin	M-H2O-H	C21H20O6	13.6411	8.92433	ASU	Diarylheptanoids
367.113	Curcumin	M-H	C21H20O6	-14.8029	7.2681	APA, ACA, KNJ, KPF	Diarylheptanoids
431.165	[5-acetyloxy-1,7-bis(3,4-dihydroxyphenyl)heptan-3-yl] acetate	M-H	C23H28O8	-13.5996	1.41975	AAR, ASU	Diarylheptanoids
665.259	[(2R,3S,4S,5R,6R)-6-[1,7-bis(4-hydroxyphenyl)-5-oxoheptan-3-yl]oxy-3,4,5-trihydroxyoxan-2-yl]methyl (E)-3-(3,4-dimethoxyphenyl)prop-2-enoate	M-H	C36H42O12	-1.54355	1.01417	APA, KNJ, ASU	Diarylheptanoids
257.081	2',4',6'-Trihydroxydihydrochalcone	M-H	C15H14O4	-3.46212	16.763	KPF	Diarylpropanoids
269.081	2',5'-Dihydroxy-4-Methoxychalcone	M-H	C16H14O4	-3.95203	16.763	KPF	Diarylpropanoids
357.134	(E)-3-(3,4-dimethoxyphenyl)-1-(2,4,6-trimethoxyphenyl)prop-2-en-1-one	M-H	C20H22O6	-1.85574	19.4333	KCP	Diarylpropanoids
411.112	Austocystin D	M-H	C22H20O8	7.6772	12	ACA, APA, KNJ, ASU	Xanthones
427.107	15-(1,3-dihydroxy-3-methylbutyl)-2,4,18-trihydroxy-7,9,13-trioxapentacyclo[10.8.0.03,10.04,8.014,19]icosa-1,3(10),5,11,14,16,18-heptaen-20-one	M-H	C22H20O9	8.28903	10.6143	APA	Xanthones
471.076	Irisxanthone	M+Cl	C20H20O11	13.8755	5.95005	AAR, ACA, APA	Xanthones
631.322	Tetrahydrogambogic Acid	M-H	C38H48O8	-9.48047	18.9259	KPF	Xanthone
459.099	Galloyl 6-O-coumaroyl-hexopyranoside	M-H2O-H	C22H22O12	11.4905	8.75525	AAR, ACA, ASU, APA	Tannin
629.116	[(2S,3R,4S,5S,6R)-4,5-dihydroxy-6-[[(E)-3-(4-hydroxyphenyl)prop-2-enoyl]oxymethyl]-2-(3,4,5-trihydroxybenzoyl)oxyoxan-3-yl] 3,4,5-trihydroxybenzoate	M-H	C29H26O16	1.88581	14.9075	ACA, KNJ, ASU	Tannins
728.223	2-[[4-[4-(2,4-dimethoxy-6-methylbenzoyl)oxy-2-methyl-6-[(2S,3R,4S,5S,6R)-3,4,5-trihydroxy-6-(hydroxymethyl)oxan-2-yl]oxybenzoyl]oxy-2-hydroxy-6-methylbenzoyl]amino]propanoic acid	M-H	C35H39NO16	4.73882	0.980417	ACA, KNJ	Tannins
341.086	Benzoic acid + 1O, 2MeO, O-Hex/ Erigeside C	M-H2O-H	C15H20O10	-4.71776	3.54865	KPF, KCP	Tannins
585.321	Desmethylenylnocardamine	M-H	C26H46N6O9	-8.02152	16.5645	ACA, AAR, ASU	Macrolactams
583.341	Dehydroxynocardamine	M-H	C27H48N6O8	-8.25519	12.2703	AAR, KPF	Macrolactams
607.291	Desferrioxamine X1	M+Cl	C25H44N6O9	8.42034	23.5605	ASU	Macrolactams
373.126	Diffractaic acid	M-H	C20H22O7	-9.37764	14.0928	KCP	Depsides
395.045	2-Chlorounguinol	M+Cl	C19H17ClO5	-1.81938	18.8588	KPF, KCP	Depsides
439.048	Haemathamnolic acid	M+Cl	C19H16O10	9.97075	19.0615	KPF, KCP	Depsides
611.066	(3R,4R,5R)-5-[3-[3,4-dihydroxy-5-(3,4,5-trihydroxybenzoyl)oxybenzoyl]oxy-4,5-dihydroxybenzoyl]oxy-3,4-dihydroxycyclohexene-1-carboxylic acid	M-H2O-H	C28H22O17	-8.25519	20.4134	KPF	Depsides
166.043	Skatole	M+Cl	C9H9N	-1.54355	24.1987	KPF	Indoles
209.048	Indole-3-acetamide	M+Cl	C10H10N2O	-3.46212	16.763	KPF	Indoles
357.054	Vulpinic Acid	M+Cl	C19H14O5	1.44383	15.039	KPF	Furanones
445.068	Nicosulfuron	M+Cl	C15H18N6O6S	-5.06678	12.7749	KCP	Pyridines
619.255	G-Strophanthin	M+Cl	C29H44O12	3.79098	16.5605	KCP	Cardiac glycoside
